# Supplementary material for: StrokeClassifier: ischemic stroke etiology classification by ensemble consensus modeling using electronic health records
Source: NPJ Digit Med. 2024 May 17;7:130. doi: 10.1038/s41746-024-01120-w (PMC11101464; doi:10.1038/s41746-024-01120-w)
Supplement: Supplementary file 2 — Supplementary Tables 1 to 20 [file 41746_2024_1120_MOESM2_ESM.xlsx]

## Sheet: Table of Contents
Table	Title
Supplementary Table 1	CUIs detected by MetaMap
Supplementary Table 2	Features by regular expression
Supplementary Table 3	Statistics of imputed data
Supplementary Table 4	5-fold CV best model validation
Supplementary Table 5	5f-CV ensembles validation global results
Supplementary Table 6	5f-CV ensemb validation by class summary
Supplementary Table 7	5f-CV ensemb validation by class all
Supplementary Table 8	RMFCV300 full global results
Supplementary Table 9	RMFCV300 consensus global results
Supplementary Table 10	RMFCV300 consensus performances by class
Supplementary Table 11	Statistics of the age-sex-race strata
Supplementary Table 12	RMFCV300 full global results for the age-sex-race strata
Supplementary Table 13	RMFCV300 consensus global results for the age-sex-race strata
Supplementary Table 14	RMFCV300 consensus results by class for the age-sex-race strata
Supplementary Table 15	Top 5 PCs and top 10 features by SHAP for each class
Supplementary Table 16	Top 10 features of misclassification
Supplementary Table 17	MIMIC non-cryptogenic prediction global performances
Supplementary Table 18	MIMIC non-cryptogenic prediction class-wide performances
Supplementary Table 19	Cryptogenic prediction by confidence levels of consensus supports
Supplementary Table 20	Full prediction results for the post-processed 499 MIMIC discharge summaries

## Sheet: Suppl. Table 1
INTERNAL USE ONLY: tools/metamap/mmoutputs.cuis.all.unique.d230426.tsv
CUI	Name	Type
C0000727	Abdomen, Acute	Sign or Symptom
C0000727	Surgical abdomen (Abdomen, Acute)	Sign or Symptom
C0000729	abdominal cramping (Abdominal Cramps)	Sign or Symptom
C0000729	ABDOMINAL CRAMPS (Abdominal Cramps)	Sign or Symptom
C0000735	abdomen neoplasm (Abdominal Neoplasms)	Neoplastic Process
C0000737	ABDOMINAL PAIN (Abdominal Pain)	Sign or Symptom
C0000737	Stomach pain (Abdominal Pain)	Sign or Symptom
C0000737	abdomen pain (Abdominal Pain)	Sign or Symptom
C0000737	Abdominal Pain symptoms (Abdominal Pain)	Sign or Symptom
C0000833	ABSCESS (Abscess)	Disease or Syndrome
C0000833	Abscesses (Abscess)	Disease or Syndrome
C0001125	Acidosis, Lactic	Disease or Syndrome
C0001126	RTA (Renal tubular acidosis)	Disease or Syndrome
C0001127	Acidosis, Respiratory	Disease or Syndrome
C0001127	Acidosis, hypercapneic (Acidosis, Respiratory)	Disease or Syndrome
C0001144	Acne (Acne Vulgaris)	Disease or Syndrome
C0001175	AIDS (Acquired Immunodeficiency Syndrome)	Disease or Syndrome
C0001175	ACQUIRED IMMUNE DEFICIENCY SYNDROME (Acquired Immunodeficiency Syndrome)	Disease or Syndrome
C0001175	Syndrome, Acquired Immuno-Deficiency (Acquired Immunodeficiency Syndrome)	Disease or Syndrome
C0001206	ACROMEGALY (Acromegaly)	Disease or Syndrome
C0001261	ACTINOMYCOSIS (Actinomycosis)	Disease or Syndrome
C0001314	Acute Disease	Disease or Syndrome
C0001314	acute condition (Acute Disease)	Disease or Syndrome
C0001339	Acute Pancreatitis (Acute pancreatitis)	Disease or Syndrome
C0001339	Acute Pancreatitis (Pancreatitis, Acute)	Disease or Syndrome
C0001363	Acute mesenteric ischaemia (Acute vascular insufficiency of intestine (disorder))	Disease or Syndrome
C0001363	Acute bowel ischemia (Acute vascular insufficiency of intestine (disorder))	Disease or Syndrome
C0001403	ADDISON DISEASE (Addison Disease)	Disease or Syndrome
C0001418	ADENOCARCINOMA (Adenocarcinoma)	Neoplastic Process
C0001418	Adenoma, Malignant (Adenocarcinoma)	Neoplastic Process
C0001420	Adenocarcinoma, Papillary (Papillary adenocarcinoma)	Neoplastic Process
C0001429	Warthin's tumour (Adenolymphoma)	Neoplastic Process
C0001430	ADENOMA (Adenoma)	Neoplastic Process
C0001430	Adenomas (Adenoma)	Neoplastic Process
C0001430	ADENOMA, BENIGN (Adenoma)	Neoplastic Process
C0001486	Adenovirus (Adenovirus Infections)	Disease or Syndrome
C0001614	Cortical Disease (Adrenal Cortex Diseases)	Disease or Syndrome
C0001621	ADRENAL DISORDER (Adrenal Gland Diseases)	Disease or Syndrome
C0001622	Hypercortisolism (Adrenal Gland Hyperfunction)	Disease or Syndrome
C0001623	ADRENAL INSUFFICIENCY (Adrenal gland hypofunction)	Disease or Syndrome
C0001787	Age-related osteoporosis (Osteoporosis, Age-Related)	Disease or Syndrome
C0001849	dementia HIV (AIDS Dementia Complex)	Disease or Syndrome
C0001883	Airway Obstruction	Disease or Syndrome
C0001883	Airway Occlusion (Airway Obstruction)	Disease or Syndrome
C0001889	AKINETIC MUTISM (Akinetic Mutism)	Disease or Syndrome
C0001957	DELIRIUM TREMENS (Alcohol Withdrawal Delirium)	Disease or Syndrome
C0002063	ALKALOSIS (Alkalosis)	Disease or Syndrome
C0002170	ALOPECIA (Alopecia)	Disease or Syndrome
C0002170	HAIR LOSS (Alopecia)	Disease or Syndrome
C0002312	alpha Thalassaemia (alpha-Thalassemia)	Disease or Syndrome
C0002382	Periodontal Bone Loss (Alveolar Bone Loss)	Disease or Syndrome
C0002390	Hypersensitivity Pneumonitis (Extrinsic allergic alveolitis)	Disease or Syndrome
C0002395	Alzheimer dementia (Alzheimer's Disease)	Disease or Syndrome
C0002395	ALZHEIMER DISEASE (Alzheimer's Disease)	Disease or Syndrome
C0002395	alzheimers dementia (Alzheimer's Disease)	Disease or Syndrome
C0002395	Dementia, Alzheimer Type (Alzheimer's Disease)	Disease or Syndrome
C0002395	Alzheimers Disease (Alzheimer's Disease)	Disease or Syndrome
C0002418	AMBLYOPIA (Amblyopia)	Disease or Syndrome
C0002418	Lazy Eye (Amblyopia)	Disease or Syndrome
C0002453	AMENORRHOEA (Amenorrhea)	Disease or Syndrome
C0002726	AMYLOID (Amyloidosis)	Disease or Syndrome
C0002726	AMYLOIDOSIS (Amyloidosis)	Disease or Syndrome
C0002726	Amyloid disease (Amyloidosis)	Disease or Syndrome
C0002792	ANAPHYLAXIS (anaphylaxis)	Disease or Syndrome
C0002792	Reactions, Anaphylactic (anaphylaxis)	Disease or Syndrome
C0002792	ANAPHYLACTIC REACTION (anaphylaxis)	Disease or Syndrome
C0002871	ANEMIA (Anemia)	Disease or Syndrome
C0002871	Anemia, unspecified (Anemia)	Disease or Syndrome
C0002873	Anaemia of chronic disease (Anemia of chronic disease)	Disease or Syndrome
C0002873	anemia chronic disease (Anemia of chronic disease)	Disease or Syndrome
C0002873	chronic disease anemia (Anemia of chronic disease)	Disease or Syndrome
C0002876	CDA, NOS (Congenital dyserythropoietic anemia)	Disease or Syndrome
C0002878	Haemolytic anaemia (Anemia, Hemolytic)	Disease or Syndrome
C0002886	Macrocytic anaemia (Anemia, Macrocytic)	Disease or Syndrome
C0002892	Pernicious anaemia (Anemia, Pernicious)	Disease or Syndrome
C0002893	Refractory anaemia (Refractory anemias)	Disease or Syndrome
C0002895	scds (Anemia, Sickle Cell)	Disease or Syndrome
C0002895	Sickle cell anaemia (Anemia, Sickle Cell)	Disease or Syndrome
C0002949	Arterial Dissection (Aneurysm, Dissecting)	Disease or Syndrome
C0002949	Dissection of artery (Aneurysm, Dissecting)	Disease or Syndrome
C0002949	artery dissection (Aneurysm, Dissecting)	Disease or Syndrome
C0002949	arterial dissections (Aneurysm, Dissecting)	Disease or Syndrome
C0002949	ANEURYSM, DISSECTING (Aneurysm, Dissecting)	Disease or Syndrome
C0002959	angioectasias (Angiectasis)	Disease or Syndrome
C0002962	ANGINAL SYNDROME (Angina Pectoris)	Sign or Symptom
C0002962	Angina of effort (Angina Pectoris)	Sign or Symptom
C0002962	ANGINA PECTORIS (Angina Pectoris)	Sign or Symptom
C0002962	Angina pectoris, unspecified (Angina Pectoris)	Sign or Symptom
C0002962	ANGINA (Angina Pectoris)	Sign or Symptom
C0002962	anginas (Angina Pectoris)	Sign or Symptom
C0002962	Ischemic chest pain (Angina Pectoris)	Sign or Symptom
C0002963	Angina, Prinzmetal (Angina Pectoris, Variant)	Disease or Syndrome
C0002965	Angina, Unstable	Disease or Syndrome
C0002965	Angina at Rest (Angina, Unstable)	Disease or Syndrome
C0002965	Intermediate coronary syndrome (Angina, Unstable)	Disease or Syndrome
C0002965	CRESCENDO ANGINA (Angina, Unstable)	Disease or Syndrome
C0002986	FABRY DISEASE (Fabry Disease)	Disease or Syndrome
C0002992	Multiple Hemangiomas (Angiomatosis)	Disease or Syndrome
C0003028	ANHYDROSIS (Anhidrosis)	Disease or Syndrome
C0003123	Loss of appetite (Anorexia)	Disease or Syndrome
C0003123	ANOREXIA (Anorexia)	Disease or Syndrome
C0003123	lack of appetite (Anorexia)	Disease or Syndrome
C0003460	Anurias (Anuria)	Disease or Syndrome
C0003460	ANURIA (Anuria)	Disease or Syndrome
C0003486	AORTIC ANEURYSM (Aortic Aneurysm)	Disease or Syndrome
C0003486	Aneurysm of aorta (Aortic Aneurysm)	Disease or Syndrome
C0003486	TAA (Aortic Aneurysm)	Disease or Syndrome
C0003486	aorta aneurysm (Aortic Aneurysm)	Disease or Syndrome
C0003493	aortic condition (Aortic Diseases)	Disease or Syndrome
C0003493	Disease of the aorta (Aortic Diseases)	Disease or Syndrome
C0003493	Disease, Aortic (Aortic Diseases)	Disease or Syndrome
C0003504	AORTIC REGURGITATION (Aortic Valve Insufficiency)	Disease or Syndrome
C0003504	AORTIC VALVE REGURGITATION (Aortic Valve Insufficiency)	Disease or Syndrome
C0003504	AORTIC VALVE, REGURGITATION (Aortic Valve Insufficiency)	Disease or Syndrome
C0003504	ai (Aortic Valve Insufficiency)	Disease or Syndrome
C0003504	AORTIC INSUFFICIENCY (Aortic Valve Insufficiency)	Disease or Syndrome
C0003504	AORTIC VALVE INSUFFICIENCY (Aortic Valve Insufficiency)	Disease or Syndrome
C0003504	AORTIC VALVE, INSUFFICIENCY (Aortic Valve Insufficiency)	Disease or Syndrome
C0003505	Valve Prolapses, Aortic (Aortic Valve Prolapse)	Disease or Syndrome
C0003507	AORTIC STENOSIS (Aortic Valve Stenosis)	Disease or Syndrome
C0003507	AORTIC VALVE STENOSIS (Aortic Valve Stenosis)	Disease or Syndrome
C0003507	Stenosis of aorta (Aortic Valve Stenosis)	Disease or Syndrome
C0003507	STENOSIS AORTIC VALVE (Aortic Valve Stenosis)	Disease or Syndrome
C0003507	Stenosis of aortic valve (Aortic Valve Stenosis)	Disease or Syndrome
C0003507	stenosis aorta (Aortic Valve Stenosis)	Disease or Syndrome
C0003507	aorta stenosis (Aortic Valve Stenosis)	Disease or Syndrome
C0003507	AORTIC VALVULAR STENOSIS (Aortic Valve Stenosis)	Disease or Syndrome
C0003507	Valvular aortic stenosis (Aortic Valve Stenosis)	Disease or Syndrome
C0003564	APHONIA (Aphonia)	Sign or Symptom
C0003578	APNOEA (Apnea)	Sign or Symptom
C0003578	Apneic episodes (Apnea)	Sign or Symptom
C0003578	Apnoeic (Apnea)	Sign or Symptom
C0003578	Arrest, Respiratory (Apnea)	Sign or Symptom
C0003578	breathing stop (Apnea)	Sign or Symptom
C0003615	Acute Appendicitis (Appendicitis)	Disease or Syndrome
C0003615	APPENDICITIS (Appendicitis)	Disease or Syndrome
C0003742	ARCUS SENILIS (Arcus Senilis)	Disease or Syndrome
C0003811	Arrythmia (Cardiac Arrhythmia)	Disease or Syndrome
C0003811	Cardiac Arrhythmias (Cardiac Arrhythmia)	Disease or Syndrome
C0003811	Arrhythmias (Cardiac Arrhythmia)	Disease or Syndrome
C0003811	Dysrhythmias (Cardiac Arrhythmia)	Disease or Syndrome
C0003811	Arrhythmia, Cardiac (Cardiac Arrhythmia)	Disease or Syndrome
C0003811	Irregular heartbeat (Cardiac Arrhythmia)	Disease or Syndrome
C0003811	Abnormal heart rhythms (Cardiac Arrhythmia)	Disease or Syndrome
C0003811	Heart Arrhythmias (Cardiac Arrhythmia)	Disease or Syndrome
C0003811	Cardiac Dysrhythmia (Cardiac Arrhythmia)	Disease or Syndrome
C0003811	heart arrhythmia (Cardiac Arrhythmia)	Disease or Syndrome
C0003811	DYSRHYTHMIA (Cardiac Arrhythmia)	Disease or Syndrome
C0003811	Abnormal Cardiac rhythm (Cardiac Arrhythmia)	Disease or Syndrome
C0003811	Irregular heartbeats (Cardiac Arrhythmia)	Disease or Syndrome
C0003834	ARTERIAL INSUFFICIENCY (Arterial insufficiency)	Disease or Syndrome
C0003838	Arterial occlusive disease (Arterial Occlusive Diseases)	Disease or Syndrome
C0003850	ATHEROSCLEROSIS (Arteriosclerosis)	Disease or Syndrome
C0003850	ARTERIOSCLEROSIS (Arteriosclerosis)	Disease or Syndrome
C0003862	ARTHRALGIAS (Arthralgia)	Sign or Symptom
C0003862	ARTHRALGIA (Arthralgia)	Sign or Symptom
C0003862	Pain in joint (Arthralgia)	Sign or Symptom
C0003862	JOINT PAIN (Arthralgia)	Sign or Symptom
C0003862	JOINT ACHE (Arthralgia)	Sign or Symptom
C0003862	JOINT PAINS (Arthralgia)	Sign or Symptom
C0003864	ARTHRITIS (Arthritis)	Disease or Syndrome
C0003864	Inflammatory arthropathy (Arthritis)	Disease or Syndrome
C0003864	Joint inflammatory (Arthritis)	Disease or Syndrome
C0003864	Arthritis, inflammatory (Arthritis)	Disease or Syndrome
C0003864	Arthritides (Arthritis)	Disease or Syndrome
C0003868	arthritis gout (Arthritis, Gouty)	Disease or Syndrome
C0003868	gout arthritis (Arthritis, Gouty)	Disease or Syndrome
C0003868	Gouty Arthritides (Arthritis, Gouty)	Disease or Syndrome
C0003869	ARTHRITIS, SEPTIC (Arthritis, Infectious)	Disease or Syndrome
C0003872	ARTHRITIS, PSORIATIC (Arthritis, Psoriatic)	Disease or Syndrome
C0003872	psoriasis arthropathy (Arthritis, Psoriatic)	Disease or Syndrome
C0003873	RHEUMATOID ARTHRITIS (Rheumatoid Arthritis)	Disease or Syndrome
C0003873	RA - Rheumatoid arthritis (Rheumatoid Arthritis)	Disease or Syndrome
C0003873	Rheumatoid condition (Rheumatoid Arthritis)	Disease or Syndrome
C0003892	Charcot arthropathy (Neurogenic arthropathy)	Disease or Syndrome
C0003892	Charcot joints (Neurogenic arthropathy)	Disease or Syndrome
C0003892	CHARCOT JOINT (Neurogenic arthropathy)	Disease or Syndrome
C0003949	PULMONARY ASBESTOSIS (Asbestosis)	Disease or Syndrome
C0003949	ASBESTOSIS (Asbestosis)	Disease or Syndrome
C0003962	ASCITES (Ascites)	Disease or Syndrome
C0003969	Vitamin C Deficiency (Ascorbic Acid Deficiency)	Disease or Syndrome
C0004030	ASPERGILLOSIS (Aspergillosis)	Disease or Syndrome
C0004030	Infection, Aspergillus (Aspergillosis)	Disease or Syndrome
C0004031	ABPA (Aspergillosis, Allergic Bronchopulmonary)	Disease or Syndrome
C0004059	ASPIRIN INTOLERANCE (aspirin intolerance)	Sign or Symptom
C0004093	ASTHENIA (Asthenia)	Sign or Symptom
C0004096	ASTHMA (Asthma)	Disease or Syndrome
C0004096	Asthma, unspecified (Asthma)	Disease or Syndrome
C0004096	asthma Disease (Asthma)	Disease or Syndrome
C0004096	Asthmatic (Asthma)	Disease or Syndrome
C0004096	asthma condition (Asthma)	Disease or Syndrome
C0004106	ASTIGMATISM (Astigmatism)	Disease or Syndrome
C0004114	ASTROCYTOMA (Astrocytoma)	Neoplastic Process
C0004134	ATAXIA (Ataxia)	Sign or Symptom
C0004134	Dyssynergia (Ataxia)	Sign or Symptom
C0004134	Coordination Impairment (Ataxia)	Sign or Symptom
C0004135	ATE (Ataxia Telangiectasia)	Disease or Syndrome
C0004153	ATHEROSCLEROSIS (Atherosclerosis)	Disease or Syndrome
C0004153	atherosclerotic Vessel disease (Atherosclerosis)	Disease or Syndrome
C0004153	Atherosclerotic Cardiovascular Disease (Atherosclerosis)	Disease or Syndrome
C0004153	atherosclerotic Vasculopathy (Atherosclerosis)	Disease or Syndrome
C0004153	Atheromatosis (Atherosclerosis)	Disease or Syndrome
C0004153	ATHEROSCLEROTIC VASCULAR DISEASE (Atherosclerosis)	Disease or Syndrome
C0004158	ATHETOSIS (Athetosis)	Sign or Symptom
C0004238	AFib (Atrial Fibrillation)	Disease or Syndrome
C0004238	ATRIAL FIBRILLATION (Atrial Fibrillation)	Disease or Syndrome
C0004238	AF - Atrial fibrillation (Atrial Fibrillation)	Disease or Syndrome
C0004245	ATRIOVENTRICULAR BLOCK (Atrioventricular Block)	Disease or Syndrome
C0004245	AV BLOCK (Atrioventricular Block)	Disease or Syndrome
C0004245	AV Blockade (Atrioventricular Block)	Disease or Syndrome
C0004364	AUTOIMMUNE DISEASE (Autoimmune Diseases)	Disease or Syndrome
C0004364	Autoimmune Diseases	Disease or Syndrome
C0004364	Autoimmune condition (Autoimmune Diseases)	Disease or Syndrome
C0004364	AUTOIMMUNE DISORDER (Autoimmune Diseases)	Disease or Syndrome
C0004364	autoimmunity (Autoimmune Diseases)	Disease or Syndrome
C0004576	BABESIOSIS (Babesiosis)	Disease or Syndrome
C0004604	BACKPAIN (Back Pain)	Sign or Symptom
C0004604	Pain in back (Back Pain)	Sign or Symptom
C0004604	BACKACHE (Back Pain)	Sign or Symptom
C0004604	Back pain, unspecified (Back Pain)	Sign or Symptom
C0004604	DORSAL BACK PAIN (Back Pain)	Sign or Symptom
C0004604	BACK PAIN (Back Pain)	Sign or Symptom
C0004604	Posterior pain (Back Pain)	Sign or Symptom
C0004606	Nonproliferative diabetic retinopathy	Disease or Syndrome
C0004606	Background Diabetic Retinopathy (Nonproliferative diabetic retinopathy)	Disease or Syndrome
C0004606	Non proliferative diabetic retinopathy (Nonproliferative diabetic retinopathy)	Disease or Syndrome
C0004610	Bacteraemia NOS (Bacteremia)	Disease or Syndrome
C0004610	blood poisoning (Bacteremia)	Disease or Syndrome
C0004610	Bacteremias (Bacteremia)	Disease or Syndrome
C0004623	Bacterial Infection (Bacterial Infections)	Disease or Syndrome
C0004623	Bacterial Infections	Disease or Syndrome
C0004623	Bacterial condition (Bacterial Infections)	Disease or Syndrome
C0004626	Bacterial Pneumonia (Pneumonia, Bacterial)	Disease or Syndrome
C0004659	BACTERIURIA (Bacteriuria)	Disease or Syndrome
C0004659	Bacteria in urine (Bacteriuria)	Disease or Syndrome
C0004763	Barrett's oesophagus (Barrett Esophagus)	Disease or Syndrome
C0004763	Barretts Esophagus (Barrett Esophagus)	Disease or Syndrome
C0004763	Barrett's Syndrome (Barrett Esophagus)	Disease or Syndrome
C0004767	BARTHOLIN CYST (Cyst of Bartholin's gland duct)	Disease or Syndrome
C0004943	Behcet's (Behcet Syndrome)	Disease or Syndrome
C0004943	BEHCET DISEASE (Behcet Syndrome)	Disease or Syndrome
C0004943	behcets disease (Behcet Syndrome)	Disease or Syndrome
C0004943	Beh√ßet Disease (Behcet Syndrome)	Disease or Syndrome
C0004991	Benign Neoplasm of Colon (Benign neoplasm of colon)	Neoplastic Process
C0004991	Benign Colon Tumor (Benign neoplasm of colon)	Neoplastic Process
C0005122	Thiamine Deficiency (Beriberi)	Disease or Syndrome
C0005403	Bile Reflux	Disease or Syndrome
C0005683	BLADDER CALCULUS (Urinary Bladder Calculi (disorder))	Disease or Syndrome
C0005683	Bladder stone (Urinary Bladder Calculi (disorder))	Disease or Syndrome
C0005684	Malignant Neoplasm of Urinary Bladder (Malignant neoplasm of urinary bladder)	Neoplastic Process
C0005684	BLADDER CANCER (Malignant neoplasm of urinary bladder)	Neoplastic Process
C0005684	Bladder Ca (Malignant neoplasm of urinary bladder)	Neoplastic Process
C0005684	Cancer of Bladder (Malignant neoplasm of urinary bladder)	Neoplastic Process
C0005684	Cancer of the Bladder (Malignant neoplasm of urinary bladder)	Neoplastic Process
C0005694	Bladder Outlet Obstruction (Bladder neck obstruction)	Disease or Syndrome
C0005694	Bladder Obstruction (Bladder neck obstruction)	Disease or Syndrome
C0005695	Bladder cancer (Bladder Neoplasm)	Neoplastic Process
C0005695	Bladder Tumour (Bladder Neoplasm)	Neoplastic Process
C0005695	Tumor of Bladder (Bladder Neoplasm)	Neoplastic Process
C0005695	Bladder Tumors (Bladder Neoplasm)	Neoplastic Process
C0005697	NEUROGENIC BLADDER (Neurogenic Urinary Bladder)	Disease or Syndrome
C0005697	Neurogenic Bladder Disorder (Neurogenic Urinary Bladder)	Disease or Syndrome
C0005699	Blast crisis (Blast Phase)	Neoplastic Process
C0005741	BLEPHARITIS (Blepharitis)	Disease or Syndrome
C0005745	PTOSIS (Blepharoptosis)	Disease or Syndrome
C0005745	eyelid droop (Blepharoptosis)	Disease or Syndrome
C0005745	Droopy eyelid (Blepharoptosis)	Disease or Syndrome
C0005745	Eyelid Ptosis (Blepharoptosis)	Disease or Syndrome
C0005745	Drooping eyelid (Blepharoptosis)	Disease or Syndrome
C0005747	twitching eyelid (Blepharospasm)	Disease or Syndrome
C0005747	BLEPHAROSPASM (Blepharospasm)	Disease or Syndrome
C0005779	COAGULOPATHY (Blood Coagulation Disorders)	Disease or Syndrome
C0005779	coagulopathies (Blood Coagulation Disorders)	Disease or Syndrome
C0005779	Clotting disorder (Blood Coagulation Disorders)	Disease or Syndrome
C0005779	bleeding diathesis (Blood Coagulation Disorders)	Disease or Syndrome
C0005779	bleeding disorders (Blood Coagulation Disorders)	Disease or Syndrome
C0005779	bleeding disorder (Blood Coagulation Disorders)	Disease or Syndrome
C0005779	Clotting Disease (Blood Coagulation Disorders)	Disease or Syndrome
C0005779	Clotting disorders (Blood Coagulation Disorders)	Disease or Syndrome
C0005779	bleeding condition (Blood Coagulation Disorders)	Disease or Syndrome
C0005818	PLATELET DISORDER (Blood Platelet Disorders)	Disease or Syndrome
C0005874	flushes (Blushing)	Sign or Symptom
C0005874	Blush (Blushing)	Sign or Symptom
C0005904	temperature Changes (Body Temperature Changes)	Sign or Symptom
C0005940	Disease of bone (Bone Diseases)	Disease or Syndrome
C0005940	Disorder of bone (Bone Diseases)	Disease or Syndrome
C0005956	myelopathy (Bone Marrow Diseases)	Disease or Syndrome
C0005967	Osseous neoplasias (Bone neoplasms)	Neoplastic Process
C0006105	Abscess, Brain (Brain Abscess)	Disease or Syndrome
C0006105	Brain Abscesses (Brain Abscess)	Disease or Syndrome
C0006105	cerebral abscess (Brain Abscess)	Disease or Syndrome
C0006109	Chronic Encephalopathy (Brain Damage, Chronic)	Disease or Syndrome
C0006111	Brain condition NOS (Brain Diseases)	Disease or Syndrome
C0006111	Brain Disease (Brain Diseases)	Disease or Syndrome
C0006111	Disease of brain (Brain Diseases)	Disease or Syndrome
C0006112	Encephalopathy, Metabolic (Brain Diseases, Metabolic)	Disease or Syndrome
C0006114	Cerebral oedema (Cerebral Edema)	Disease or Syndrome
C0006114	Oedematous brain (Cerebral Edema)	Disease or Syndrome
C0006114	Brain oedema (Cerebral Edema)	Disease or Syndrome
C0006114	intracranial edema (Cerebral Edema)	Disease or Syndrome
C0006114	Cerebral swelling (Cerebral Edema)	Disease or Syndrome
C0006118	Brain tumour (Brain Neoplasms)	Neoplastic Process
C0006118	Tumour of brain (Brain Neoplasms)	Neoplastic Process
C0006118	Brain Tumors (Brain Neoplasms)	Neoplastic Process
C0006118	brain cancer (Brain Neoplasms)	Neoplastic Process
C0006123	Branch Retinal Artery Occlusion	Disease or Syndrome
C0006123	Retinal artery branch occlusion (Branch Retinal Artery Occlusion)	Disease or Syndrome
C0006123	Arterial retinal branch occlusion (Branch Retinal Artery Occlusion)	Disease or Syndrome
C0006142	BREAST CANCER (Malignant neoplasm of breast)	Neoplastic Process
C0006142	Cancer breast (Malignant neoplasm of breast)	Neoplastic Process
C0006142	Cancer of Breast (Malignant neoplasm of breast)	Neoplastic Process
C0006142	Cancer of the Breast (Malignant neoplasm of breast)	Neoplastic Process
C0006142	Malignant Neoplasm of Breast (Malignant neoplasm of breast)	Neoplastic Process
C0006142	Malignancy breast (Malignant neoplasm of breast)	Neoplastic Process
C0006142	breast Malignancy (Malignant neoplasm of breast)	Neoplastic Process
C0006145	Breast condition (Breast Diseases)	Disease or Syndrome
C0006266	BRONCHOSPASM (Bronchospasm)	Disease or Syndrome
C0006266	Bronchospasms (Bronchospasm)	Disease or Syndrome
C0006267	BRONCHIECTASIS (Bronchiectasis)	Disease or Syndrome
C0006267	Bronchiectases (Bronchiectasis)	Disease or Syndrome
C0006271	Respiratory bronchiolitis (Bronchiolitis)	Disease or Syndrome
C0006271	BRONCHIOLITIS (Bronchiolitis)	Disease or Syndrome
C0006277	BRONCHITIS (Bronchitis)	Disease or Syndrome
C0006285	BRONCHOPNEUMONIA (Bronchopneumonia)	Disease or Syndrome
C0006309	BRUCELLOSIS (Brucellosis)	Disease or Syndrome
C0006384	Bundle Branch Blocks (Bundle-Branch Block)	Disease or Syndrome
C0006384	BUNDLE BRANCH BLOCK (Bundle-Branch Block)	Disease or Syndrome
C0006413	BL (Burkitt Lymphoma)	Neoplastic Process
C0006444	BURSITIS (Bursitis)	Disease or Syndrome
C0006625	CACHEXIA (Cachexia)	Sign or Symptom
C0006625	CACHECTIC (Cachexia)	Sign or Symptom
C0006625	Wasting (Cachexia)	Sign or Symptom
C0006826	MALIGNANCY (Malignant Neoplasms)	Neoplastic Process
C0006826	CANCER (Malignant Neoplasms)	Neoplastic Process
C0006826	Malignant Neoplasm (Malignant Neoplasms)	Neoplastic Process
C0006826	Malignant Neoplasms	Neoplastic Process
C0006826	unspecified Malignancy (Malignant Neoplasms)	Neoplastic Process
C0006826	MALIGNANCIES (Malignant Neoplasms)	Neoplastic Process
C0006826	unspecified Cancer (Malignant Neoplasms)	Neoplastic Process
C0006826	Cancers (Malignant Neoplasms)	Neoplastic Process
C0006840	Thrush (Candidiasis)	Disease or Syndrome
C0006840	CANDIDIASIS (Candidiasis)	Disease or Syndrome
C0006846	CANDIDIASIS, CUTANEOUS (Cutaneous Candidiasis)	Disease or Syndrome
C0006846	candida rash (Cutaneous Candidiasis)	Disease or Syndrome
C0006849	CANDIDIASIS, ORAL (Oral candidiasis)	Disease or Syndrome
C0006849	THRUSH (Oral candidiasis)	Disease or Syndrome
C0006849	ORAL THRUSH (Oral candidiasis)	Disease or Syndrome
C0006852	VAGINITIS, YEAST (Candidiasis of vagina)	Disease or Syndrome
C0006902	Capillaritis	Disease or Syndrome
C0007095	CARCINOID (Carcinoid Tumor)	Neoplastic Process
C0007095	Carcinoid tumour (Carcinoid Tumor)	Neoplastic Process
C0007097	Carcinomas (Carcinoma)	Neoplastic Process
C0007097	CARCINOMA (Carcinoma)	Neoplastic Process
C0007102	COLON CANCER (Malignant tumor of colon)	Neoplastic Process
C0007102	Cancer of Colon (Malignant tumor of colon)	Neoplastic Process
C0007102	Malignant Neoplasm of Colon (Malignant tumor of colon)	Neoplastic Process
C0007102	Cancer of the Colon (Malignant tumor of colon)	Neoplastic Process
C0007102	colon ca (Malignant tumor of colon)	Neoplastic Process
C0007102	Malignant Colon Tumor (Malignant tumor of colon)	Neoplastic Process
C0007103	Endometrial cancer (Malignant neoplasm of endometrium)	Neoplastic Process
C0007103	Endometrial Malignancy (Malignant neoplasm of endometrium)	Neoplastic Process
C0007104	Woman Breast Cancer (Female Breast Carcinoma)	Neoplastic Process
C0007104	Female Breast Cancer (Female Breast Carcinoma)	Neoplastic Process
C0007107	Laryngeal Cancer (Malignant neoplasm of larynx)	Neoplastic Process
C0007107	Ca larynx - NOS (Malignant neoplasm of larynx)	Neoplastic Process
C0007107	Cancer of Larynx (Malignant neoplasm of larynx)	Neoplastic Process
C0007107	Malignant Neoplasm of Larynx (Malignant neoplasm of larynx)	Neoplastic Process
C0007113	Rectal Cancer (Rectal Carcinoma)	Neoplastic Process
C0007113	Cancer of the Rectum (Rectal Carcinoma)	Neoplastic Process
C0007114	Skin Cancers (Malignant neoplasm of skin)	Neoplastic Process
C0007114	Cancer, Skin (Malignant neoplasm of skin)	Neoplastic Process
C0007114	Cancer of Skin (Malignant neoplasm of skin)	Neoplastic Process
C0007115	Thyroid cancer (Malignant neoplasm of thyroid)	Neoplastic Process
C0007115	Cancer thyroid (Malignant neoplasm of thyroid)	Neoplastic Process
C0007115	Cancer of thyroid (Malignant neoplasm of thyroid)	Neoplastic Process
C0007115	Thyroid Ca (Malignant neoplasm of thyroid)	Neoplastic Process
C0007115	Malignant Neoplasm of Thyroid Gland (Malignant neoplasm of thyroid)	Neoplastic Process
C0007115	thyroid Malignancy (Malignant neoplasm of thyroid)	Neoplastic Process
C0007117	BASAL CELL CARCINOMA (Basal cell carcinoma)	Neoplastic Process
C0007117	Basal Cell Carcinoma of the Skin (Basal cell carcinoma)	Neoplastic Process
C0007117	Basal Cell Cancer (Basal cell carcinoma)	Neoplastic Process
C0007117	BCC (Basal cell carcinoma)	Neoplastic Process
C0007117	basal cell skin cancer (Basal cell carcinoma)	Neoplastic Process
C0007117	BASAL CELL CARCINOMA OF SKIN (Basal cell carcinoma)	Neoplastic Process
C0007117	SKIN CANCER, BASAL CELL CARCINOMA (Basal cell carcinoma)	Neoplastic Process
C0007117	Basal cell carcinomas (Basal cell carcinoma)	Neoplastic Process
C0007120	bronchoalveolar carcinoma (Bronchioloalveolar Adenocarcinoma)	Neoplastic Process
C0007121	Bronchogenic Carcinoma	Neoplastic Process
C0007124	DCIS (Noninfiltrating Intraductal Carcinoma)	Neoplastic Process
C0007124	Ductal Carcinoma In Situ (Noninfiltrating Intraductal Carcinoma)	Neoplastic Process
C0007124	intraductal breast cancer (Noninfiltrating Intraductal Carcinoma)	Neoplastic Process
C0007124	Intraductal Carcinoma of Breast (Noninfiltrating Intraductal Carcinoma)	Neoplastic Process
C0007131	NSCLC (Non-Small Cell Lung Carcinoma)	Neoplastic Process
C0007131	NONSMALL CELL LUNG CANCER (Non-Small Cell Lung Carcinoma)	Neoplastic Process
C0007131	Non-Small Cell Cancer of Lung (Non-Small Cell Lung Carcinoma)	Neoplastic Process
C0007133	Carcinoma, Papillary	Neoplastic Process
C0007134	RENAL CELL CARCINOMA (Renal Cell Carcinoma)	Neoplastic Process
C0007134	Renal Cell Cancer (Renal Cell Carcinoma)	Neoplastic Process
C0007134	RENAL CARCINOMA (Renal Cell Carcinoma)	Neoplastic Process
C0007137	Squamous Cell Carcinoma (Squamous cell carcinoma)	Neoplastic Process
C0007137	Squamous Cell Cancer (Squamous cell carcinoma)	Neoplastic Process
C0007137	Squamous Cell Malignancy (Squamous cell carcinoma)	Neoplastic Process
C0007138	Carcinoma, Transitional Cell	Neoplastic Process
C0007138	Urothelial carcinoma (Carcinoma, Transitional Cell)	Neoplastic Process
C0007177	CARDIAC TAMPONADE (Cardiac Tamponade)	Disease or Syndrome
C0007177	PERICARDIAL TAMPONADE (Cardiac Tamponade)	Disease or Syndrome
C0007192	Alcoholic Cardiomyopathy (Cardiomyopathy, Alcoholic)	Disease or Syndrome
C0007193	Cardiomyopathy, Dilated	Disease or Syndrome
C0007193	Dilated Myocardiopathy (Cardiomyopathy, Dilated)	Disease or Syndrome
C0007194	Cardiomyopathy, Hypertrophic (Hypertrophic Cardiomyopathy)	Disease or Syndrome
C0007194	hocm (Hypertrophic Cardiomyopathy)	Disease or Syndrome
C0007194	hypertropic Cardiomyopathy (Hypertrophic Cardiomyopathy)	Disease or Syndrome
C0007194	Cardiomyopathy, hypertrophic (Hypertrophic Cardiomyopathy)	Disease or Syndrome
C0007196	CARDIOMYOPATHY, RESTRICTIVE (Restrictive cardiomyopathy)	Disease or Syndrome
C0007222	Cardiovascular Disease (Cardiovascular Diseases)	Disease or Syndrome
C0007222	CVD, NOS (Cardiovascular Diseases)	Disease or Syndrome
C0007222	cardiovascular condition (Cardiovascular Diseases)	Disease or Syndrome
C0007273	CAROTID ARTERY DISEASE (Carotid Artery Diseases)	Disease or Syndrome
C0007273	Carotid Artery Disorder (Carotid Artery Diseases)	Disease or Syndrome
C0007273	Disease of carotid artery (Carotid Artery Diseases)	Disease or Syndrome
C0007273	arteries carotid disease (Carotid Artery Diseases)	Disease or Syndrome
C0007273	Common carotid artery disease (Carotid Artery Diseases)	Disease or Syndrome
C0007274	CAROTID THROMBOSIS (Carotid Artery Thrombosis)	Disease or Syndrome
C0007274	Carotid Artery Thrombosis	Disease or Syndrome
C0007282	Narrowing of carotid artery (Carotid Stenosis)	Disease or Syndrome
C0007282	CAROTID STENOSIS (Carotid Stenosis)	Disease or Syndrome
C0007282	Carotid Artery Stenosis (Carotid Stenosis)	Disease or Syndrome
C0007282	artery carotid stenosis (Carotid Stenosis)	Disease or Syndrome
C0007282	stenosis carotid artery (Carotid Stenosis)	Disease or Syndrome
C0007282	Stenoses, Carotid Artery (Carotid Stenosis)	Disease or Syndrome
C0007282	Common carotid artery Stenoses (Carotid Stenosis)	Disease or Syndrome
C0007282	arteries carotid stenosis (Carotid Stenosis)	Disease or Syndrome
C0007282	Carotid Artery Narrowing (Carotid Stenosis)	Disease or Syndrome
C0007282	Stenoses, Carotid (Carotid Stenosis)	Disease or Syndrome
C0007282	Carotid artery narrowing (Carotid Stenosis)	Disease or Syndrome
C0007286	CTS (Carpal Tunnel Syndrome)	Disease or Syndrome
C0007286	CARPAL TUNNEL SYNDROME (Carpal Tunnel Syndrome)	Disease or Syndrome
C0007286	Carpal tunnel (Carpal Tunnel Syndrome)	Disease or Syndrome
C0007297	Carsickness	Disease or Syndrome
C0007384	CATAPLEXY (Cataplexy)	Disease or Syndrome
C0007570	Coeliac disease (Celiac Disease)	Disease or Syndrome
C0007645	abscess cellulitis (Cellulitis and abscess NOS (disorder))	Disease or Syndrome
C0007646	Cellulitis - hand (Cellulitis of hand)	Disease or Syndrome
C0007682	cns condition (CNS disorder)	Disease or Syndrome
C0007682	CNS Disease (CNS disorder)	Disease or Syndrome
C0007684	CNS infection (Central Nervous System Infection)	Disease or Syndrome
C0007684	cns infections (Central Nervous System Infection)	Disease or Syndrome
C0007684	Infections, CNS (Central Nervous System Infection)	Disease or Syndrome
C0007684	Infection, CNS (Central Nervous System Infection)	Disease or Syndrome
C0007688	Central Retinal Artery Occlusion	Disease or Syndrome
C0007722	Cephalohematoma (Cephalhematoma due to birth trauma)	Disease or Syndrome
C0007758	Ataxia (Cerebellar Ataxia)	Disease or Syndrome
C0007758	CEREBELLAR ATAXIA (Cerebellar Ataxia)	Disease or Syndrome
C0007760	Cerebellar Developmental anomaly (Cerebellar Diseases)	Disease or Syndrome
C0007760	Cerebellar Dysfunction (Cerebellar Diseases)	Disease or Syndrome
C0007760	CEREBELLAR SYNDROME (Cerebellar Diseases)	Disease or Syndrome
C0007766	INTRACRANIAL ANEURYSM (Intracranial Aneurysm)	Disease or Syndrome
C0007766	Intracranial Aneurysms (Intracranial Aneurysm)	Disease or Syndrome
C0007774	Disease, Cerebral Artery (Cerebral Arterial Diseases)	Disease or Syndrome
C0007775	Cerebral Atherosclerosis	Disease or Syndrome
C0007780	embolism of cerebral artery (Cerebral Embolism)	Disease or Syndrome
C0007780	Emboli, Cerebral (Cerebral Embolism)	Disease or Syndrome
C0007780	CEREBRAL EMBOLISM (Cerebral Embolism)	Disease or Syndrome
C0007780	cerebral artery embolism (Cerebral Embolism)	Disease or Syndrome
C0007785	CEREBRAL INFARCTION (Cerebral Infarction)	Disease or Syndrome
C0007785	Cerebral Ischemia (Cerebral Infarction)	Disease or Syndrome
C0007785	Cerebral infarction, unspecified (Cerebral Infarction)	Disease or Syndrome
C0007785	Cerebral infarcts (Cerebral Infarction)	Disease or Syndrome
C0007785	CEREBRAL INFARCT (Cerebral Infarction)	Disease or Syndrome
C0007785	Infarctions, Cerebral (Cerebral Infarction)	Disease or Syndrome
C0007785	Cerebral vascular infarction (Cerebral Infarction)	Disease or Syndrome
C0007786	ischemia brain (Brain Ischemia)	Disease or Syndrome
C0007786	Hypoperfusion brain (Brain Ischemia)	Disease or Syndrome
C0007786	Ischemic Encephalopathy (Brain Ischemia)	Disease or Syndrome
C0007786	Brain Ischemia	Disease or Syndrome
C0007787	TIA (Transient Ischemic Attack)	Disease or Syndrome
C0007787	Transient ischaemic attack (Transient Ischemic Attack)	Disease or Syndrome
C0007787	Brain TIA (Transient Ischemic Attack)	Disease or Syndrome
C0007787	Transient cerebral ischemia (Transient Ischemic Attack)	Disease or Syndrome
C0007787	Transient ischaemic attacks (Transient Ischemic Attack)	Disease or Syndrome
C0007787	Mini stroke (Transient Ischemic Attack)	Disease or Syndrome
C0007789	CEREBRAL PALSY (Cerebral Palsy)	Disease or Syndrome
C0007798	Neoplasm, Intraventricular (Cerebral Ventricle Neoplasms)	Neoplastic Process
C0007820	Intracranial Vasculopathy (Cerebrovascular Disorders)	Disease or Syndrome
C0007820	Cerebrovascular condition (Cerebrovascular Disorders)	Disease or Syndrome
C0007820	cerebral vascular Disease (Cerebrovascular Disorders)	Disease or Syndrome
C0007820	CEREBROVASCULAR DISEASE (Cerebrovascular Disorders)	Disease or Syndrome
C0007820	cerebral Angiopathy (Cerebrovascular Disorders)	Disease or Syndrome
C0007820	cerebral Vasculopathy (Cerebrovascular Disorders)	Disease or Syndrome
C0007820	Vascular Disease, Intracranial (Cerebrovascular Disorders)	Disease or Syndrome
C0007847	Cervical cancer (Malignant tumor of cervix)	Neoplastic Process
C0007859	NECK PAIN (Neck Pain)	Sign or Symptom
C0007859	PAIN NECK (Neck Pain)	Sign or Symptom
C0007859	Pain In Neck (Neck Pain)	Sign or Symptom
C0007859	Neck Ache (Neck Pain)	Sign or Symptom
C0007859	CERVICAL PAIN (Neck Pain)	Sign or Symptom
C0007859	Neck Aches (Neck Pain)	Sign or Symptom
C0007863	Occipital neuralgia (Cervico-occipital neuralgia)	Disease or Syndrome
C0007867	cervical disease (Cervix Diseases)	Disease or Syndrome
C0007868	CERVICAL DYSPLASIA (Cervical dysplasia)	Disease or Syndrome
C0007873	cervical neoplasias (Uterine Cervical Neoplasm)	Neoplastic Process
C0007959	Charcot Marie Tooth muscular atrophy (Charcot-Marie-Tooth Disease)	Disease or Syndrome
C0008031	CHEST PAIN (Chest Pain)	Sign or Symptom
C0008031	Pains, Chest (Chest Pain)	Sign or Symptom
C0008031	Chest Pain symptoms (Chest Pain)	Sign or Symptom
C0008033	CHEST PAIN, PLEURITIC (Pleuritic pain)	Sign or Symptom
C0008035	CHEST WALL PAIN (Chest wall pain)	Sign or Symptom
C0008039	Cheyne-Stokes breathing (Cheyne-Stokes Respiration)	Sign or Symptom
C0008039	Cheyne-Stokes (Cheyne-Stokes Respiration)	Sign or Symptom
C0008049	VARICELLA (Chickenpox)	Disease or Syndrome
C0008049	CHICKENPOX (Chickenpox)	Disease or Syndrome
C0008311	cholangeitis (Cholangitis)	Disease or Syndrome
C0008312	Primary biliary cholangitis (Primary biliary cirrhosis)	Disease or Syndrome
C0008312	Biliary Cirrhosis, Primary (Primary biliary cirrhosis)	Disease or Syndrome
C0008312	PBC (Primary biliary cirrhosis)	Disease or Syndrome
C0008312	Biliary Cirrhosis, Primary (Primary Biliary Cholangitis)	Disease or Syndrome
C0008313	Cholangitis, Sclerosing	Disease or Syndrome
C0008325	Gallbladder Inflammation (Cholecystitis)	Disease or Syndrome
C0008325	CHOLECYSTITIS (Cholecystitis)	Disease or Syndrome
C0008350	CHOLELITHIASIS (Cholelithiasis)	Disease or Syndrome
C0008350	GALLSTONES (Cholelithiasis)	Disease or Syndrome
C0008350	Gallstone, NOS (Cholelithiasis)	Disease or Syndrome
C0008350	Cholelithiases (Cholelithiasis)	Disease or Syndrome
C0008350	Gall Stones (Cholelithiasis)	Disease or Syndrome
C0008350	gallbladder stone (Cholelithiasis)	Disease or Syndrome
C0008370	Cholestasis	Disease or Syndrome
C0008373	Cholesteatoma	Disease or Syndrome
C0008479	CHONDROSARCOMA (Chondrosarcoma)	Neoplastic Process
C0008489	Choreiform Movement (Chorea)	Disease or Syndrome
C0008489	Choreiform movements (Chorea)	Disease or Syndrome
C0008525	TCD (Choroideremia)	Disease or Syndrome
C0008677	BRONCHITIS, CHRONIC (Bronchitis, Chronic)	Disease or Syndrome
C0008677	Unspecified chronic bronchitis (Bronchitis, Chronic)	Disease or Syndrome
C0008679	Chronic Disease (Chronic disease)	Disease or Syndrome
C0008679	chronic condition (Chronic disease)	Disease or Syndrome
C0008679	Chronic Diseases (Chronic disease)	Disease or Syndrome
C0008679	Chronic disease	Disease or Syndrome
C0008698	Chronic maxillary Sinus infection (Chronic maxillary sinusitis)	Disease or Syndrome
C0008707	Chronic Osteomyelitis (Chronic osteomyelitis)	Disease or Syndrome
C0008711	Chronic Rhinitis (Chronic rhinitis)	Disease or Syndrome
C0008715	Chronically Ill	Disease or Syndrome
C0008732	ASCITES, CHYLOUS (Chylous Ascites)	Disease or Syndrome
C0009024	CLONUS (Clonus)	Sign or Symptom
C0009088	CLUSTER HEADACHE (Cluster Headache)	Disease or Syndrome
C0009088	CLUSTER HEADACHES (Cluster Headache)	Disease or Syndrome
C0009186	San Joaquin Valley Fever (Coccidioidomycosis)	Disease or Syndrome
C0009215	allergies codeine (Codeine allergy)	Disease or Syndrome
C0009215	allergy codeine (Codeine allergy)	Disease or Syndrome
C0009215	CODEINE ALLERGY (Allergy to codeine)	Disease or Syndrome
C0009319	COLITIS (Colitis)	Disease or Syndrome
C0009324	COLITIS, ULCERATIVE (Ulcerative Colitis)	Disease or Syndrome
C0009326	rheumatologic Disease (Collagen Diseases)	Disease or Syndrome
C0009326	Rheumatic Disease (Collagen Diseases)	Disease or Syndrome
C0009326	Rheumatologic Disorder (Collagen Diseases)	Disease or Syndrome
C0009326	rheumatologic condition (Collagen Diseases)	Disease or Syndrome
C0009326	Collagen Vascular Disease (Collagen Diseases)	Disease or Syndrome
C0009326	collagen disorders (Collagen Diseases)	Disease or Syndrome
C0009373	disease colon (Colonic Diseases)	Disease or Syndrome
C0009373	colon disease (Colonic Diseases)	Disease or Syndrome
C0009375	Colon Tumour (Colonic Neoplasms)	Neoplastic Process
C0009375	Colonic mass (Colonic Neoplasms)	Neoplastic Process
C0009375	colon mass (Colonic Neoplasms)	Neoplastic Process
C0009402	Colorectal Cancer (Colorectal Carcinoma)	Neoplastic Process
C0009402	CRC (Colorectal Carcinoma)	Neoplastic Process
C0009402	Colorectal Carcinoma	Neoplastic Process
C0009404	Colorectal Cancer (Colorectal Neoplasms)	Neoplastic Process
C0009421	COMA (Comatose)	Disease or Syndrome
C0009421	Comatose	Disease or Syndrome
C0009443	Cold (Common Cold)	Disease or Syndrome
C0009443	Head cold (Common Cold)	Disease or Syndrome
C0009447	CVID (Common Variable Immunodeficiency)	Disease or Syndrome
C0009450	ID (Communicable Diseases)	Disease or Syndrome
C0009450	Infection, NOS (Communicable Diseases)	Disease or Syndrome
C0009450	Infectious Disease (Communicable Diseases)	Disease or Syndrome
C0009450	Infectious Diseases (Communicable Diseases)	Disease or Syndrome
C0009450	Infectious condition (Communicable Diseases)	Disease or Syndrome
C0009450	Clinical Infection (Communicable Diseases)	Disease or Syndrome
C0009450	Infective Diseases (Communicable Diseases)	Disease or Syndrome
C0009451	Communicating Hydrocephalus	Disease or Syndrome
C0009492	Compartment Syndrome (Compartment syndromes)	Disease or Syndrome
C0009592	Compression of brain	Disease or Syndrome
C0009663	Condyloma (Condylomata Acuminata)	Disease or Syndrome
C0009763	CONJUNCTIVITIS (Conjunctivitis)	Disease or Syndrome
C0009766	Allergic Conjunctivitis	Disease or Syndrome
C0009768	Bacterial Conjunctivitis (Bacterial conjunctivitis)	Disease or Syndrome
C0009782	Connective Tissue Disorder (Connective Tissue Diseases)	Disease or Syndrome
C0009782	Disease of connective tissues (Connective Tissue Diseases)	Disease or Syndrome
C0009782	CONNECTIVE TISSUE DISEASE (Connective Tissue Diseases)	Disease or Syndrome
C0009782	Disorder of Connective Tissue (Connective Tissue Diseases)	Disease or Syndrome
C0009782	Connective Tissue Disorders (Connective Tissue Diseases)	Disease or Syndrome
C0009806	CONSTIPATION (Constipation)	Sign or Symptom
C0009806	Constipated (Constipation)	Sign or Symptom
C0009806	Constipation, unspecified (Constipation)	Sign or Symptom
C0009806	constipating (Constipation)	Sign or Symptom
C0009952	Febrile seizures (Febrile Convulsions)	Disease or Syndrome
C0009952	Febrile Seizure (Febrile Convulsions)	Disease or Syndrome
C0010043	CORNEAL ULCERATION (Corneal Ulcer)	Disease or Syndrome
C0010043	CORNEAL ULCER (Corneal Ulcer)	Disease or Syndrome
C0010054	coronary artery disease (Coronary Arteriosclerosis)	Disease or Syndrome
C0010054	Heart artery disease (Coronary Arteriosclerosis)	Disease or Syndrome
C0010054	CORONARY ARTERIOSCLEROSIS (Coronary Arteriosclerosis)	Disease or Syndrome
C0010054	ischaemic heart disease (Coronary Arteriosclerosis)	Disease or Syndrome
C0010054	Atherosclerotic coronary disease (Coronary Arteriosclerosis)	Disease or Syndrome
C0010054	CORONARY ATHEROSCLEROSIS (Coronary Arteriosclerosis)	Disease or Syndrome
C0010054	cardiac ischemia (Coronary Arteriosclerosis)	Disease or Syndrome
C0010054	Heart ischemia (Coronary Arteriosclerosis)	Disease or Syndrome
C0010054	Atherosclerosis of coronary artery (Coronary Arteriosclerosis)	Disease or Syndrome
C0010054	Atherosclerosis of native coronary artery (Coronary Arteriosclerosis)	Disease or Syndrome
C0010054	ischaemic Cardiac disease (Coronary Arteriosclerosis)	Disease or Syndrome
C0010054	ARTERIOSCLEROTIC HEART DISEASE (Coronary Arteriosclerosis)	Disease or Syndrome
C0010054	coronary ischemia (Coronary Arteriosclerosis)	Disease or Syndrome
C0010054	myocardial ischemia (Coronary Arteriosclerosis)	Disease or Syndrome
C0010054	coronary Cardiac disease (Coronary Arteriosclerosis)	Disease or Syndrome
C0010068	Coronary (artery) disease (Coronary heart disease)	Disease or Syndrome
C0010068	Heart Artery Disease (Coronary heart disease)	Disease or Syndrome
C0010068	coronary disorder (Coronary heart disease)	Disease or Syndrome
C0010068	CORONARY DISEASE (Coronary heart disease)	Disease or Syndrome
C0010068	coronary condition (Coronary heart disease)	Disease or Syndrome
C0010068	Coronary Cardiac disease (Coronary heart disease)	Disease or Syndrome
C0010073	Coronary Vasospasm (Coronary Artery Vasospasm)	Disease or Syndrome
C0010093	Corpus Luteum Cyst	Disease or Syndrome
C0010200	COUGH (Coughing)	Sign or Symptom
C0010200	COUGHING (Coughing)	Sign or Symptom
C0010200	COUGHS (Coughing)	Sign or Symptom
C0010200	cough symptoms (Coughing)	Sign or Symptom
C0010200	Complaining of cough (Coughing)	Sign or Symptom
C0010201	CHRONIC COUGH (Chronic cough)	Sign or Symptom
C0010266	Cranial Neuropathy (Cranial nerve diseases)	Disease or Syndrome
C0010276	CRANIOPHARYNGIOMA (Craniopharyngioma)	Neoplastic Process
C0010340	Critically Ill (Critical Illness)	Disease or Syndrome
C0010340	Critical Illness	Disease or Syndrome
C0010346	Crohns Disease (Crohn Disease)	Disease or Syndrome
C0010346	crohns's (Crohn Disease)	Disease or Syndrome
C0010346	Crohn's (Crohn Disease)	Disease or Syndrome
C0010346	CROHN'S DISEASE (Crohn Disease)	Disease or Syndrome
C0010346	CROHN DISEASE (Crohn Disease)	Disease or Syndrome
C0010346	crohn s disease (Crohn Disease)	Disease or Syndrome
C0010403	Cryoglobulinaemia, NOS (Cryoglobulinemia)	Disease or Syndrome
C0010418	Crypto (Cryptosporidiosis)	Disease or Syndrome
C0010481	Hypercortisolism (Cushing Syndrome)	Disease or Syndrome
C0010481	CUSHINGS SYNDROME (Cushing Syndrome)	Disease or Syndrome
C0010520	CYANOSIS (Cyanosis)	Sign or Symptom
C0010606	Adenoid Cystic Carcinoma	Neoplastic Process
C0010606	Adenocystic Carcinoma (Adenoid Cystic Carcinoma)	Neoplastic Process
C0010606	Carcinomas, Adenocystic (Adenoid Cystic Carcinoma)	Neoplastic Process
C0010674	CYSTIC FIBROSIS (Cystic Fibrosis)	Disease or Syndrome
C0010678	CYSTICERCOSIS (Cysticercosis)	Disease or Syndrome
C0010692	CYSTITIS (Cystitis)	Disease or Syndrome
C0010695	cystocoele (Cystocele)	Disease or Syndrome
C0010709	CYST (Cyst)	Disease or Syndrome
C0010709	CYSTS (Cyst)	Disease or Syndrome
C0010823	CMV INFECTION (Cytomegalovirus Infections)	Disease or Syndrome
C0010964	DANDY-WALKER MALFORMATION (Dandy-Walker Syndrome)	Disease or Syndrome
C0010964	noncommunicating hydrocephalus (Dandy-Walker Syndrome)	Disease or Syndrome
C0011119	bend (Decompression Sickness)	Disease or Syndrome
C0011119	bending (Decompression Sickness)	Disease or Syndrome
C0011119	BENDS (Decompression Sickness)	Disease or Syndrome
C0011127	Pressure Ulcer	Disease or Syndrome
C0011127	Decubitus Ulcer (Pressure Ulcer)	Disease or Syndrome
C0011127	Pressure ulcers (Pressure Ulcer)	Disease or Syndrome
C0011127	Pressure Sore (Pressure Ulcer)	Disease or Syndrome
C0011156	deficiency condition (Deficiency Diseases)	Disease or Syndrome
C0011168	DYSPHAGIA (Deglutition Disorders)	Disease or Syndrome
C0011168	Difficulty Swallowing (Deglutition Disorders)	Disease or Syndrome
C0011168	SWALLOWING DIFFICULTY (Deglutition Disorders)	Disease or Syndrome
C0011168	Swallowing Disease (Deglutition Disorders)	Disease or Syndrome
C0011168	Swallowing difficulties (Deglutition Disorders)	Disease or Syndrome
C0011168	difficult swallowing (Deglutition Disorders)	Disease or Syndrome
C0011168	Difficulty in swallowing (Deglutition Disorders)	Disease or Syndrome
C0011175	DEHYDRATION (Dehydration)	Disease or Syndrome
C0011175	Dehydrated (Dehydration)	Disease or Syndrome
C0011263	Dementia, Multiinfarct (Multi-infarct dementia)	Disease or Syndrome
C0011269	Dementia, Vascular	Disease or Syndrome
C0011303	Demyelinating Disease (Demyelinating Diseases)	Disease or Syndrome
C0011303	Demyelinating Disorder (Demyelinating Diseases)	Disease or Syndrome
C0011334	cavity (Dental caries)	Disease or Syndrome
C0011334	Cavities (Dental caries)	Disease or Syndrome
C0011334	DENTAL CARIES (Dental caries)	Disease or Syndrome
C0011334	Carious lesion (Dental caries)	Disease or Syndrome
C0011334	Caries (Dental caries)	Disease or Syndrome
C0011334	Dental cavity (Dental caries)	Disease or Syndrome
C0011389	Plaque (Dental Plaque)	Disease or Syndrome
C0011603	DERMATITIS (Dermatitis)	Disease or Syndrome
C0011609	Drug Rash (Drug Eruptions)	Disease or Syndrome
C0011609	DRUG ERUPTION (Drug Eruptions)	Disease or Syndrome
C0011615	ATOPIC DERMATITIS (Dermatitis, Atopic)	Disease or Syndrome
C0011615	Allergic dermatitis (Dermatitis, Atopic)	Disease or Syndrome
C0011616	CONTACT DERMATITIS (Contact Dermatitis)	Disease or Syndrome
C0011620	DERMATITIS, STASIS (Stasis dermatitis)	Disease or Syndrome
C0011630	FUNGAL DERMATITIS (Dermatomycoses)	Disease or Syndrome
C0011630	fungal skin infection (Dermatomycoses)	Disease or Syndrome
C0011630	Fungal infection of skin (Dermatomycoses)	Disease or Syndrome
C0011633	DERMATOMYOSITIS (Dermatomyositis)	Disease or Syndrome
C0011644	SCLERODERMA (Scleroderma)	Disease or Syndrome
C0011649	Dermoid (Dermoid Cyst)	Neoplastic Process
C0011847	Diabetes	Disease or Syndrome
C0011849	Diabetes (Diabetes Mellitus)	Disease or Syndrome
C0011849	DIABETES MELLITUS (Diabetes Mellitus)	Disease or Syndrome
C0011849	disorder diabetes mellitus (Diabetes Mellitus)	Disease or Syndrome
C0011849	Disease diabetes mellitus (Diabetes Mellitus)	Disease or Syndrome
C0011849	non insulin dependent diabetes Mellitus (Diabetes Mellitus)	Disease or Syndrome
C0011854	IDDM (Diabetes Mellitus, Insulin-Dependent)	Disease or Syndrome
C0011854	DIABETES MELLITUS, INSULIN DEPENDENT (Diabetes Mellitus, Insulin-Dependent)	Disease or Syndrome
C0011854	Type 1 type 2 diabetes (Diabetes Mellitus, Insulin-Dependent)	Disease or Syndrome
C0011854	diabetes type i (Diabetes Mellitus, Insulin-Dependent)	Disease or Syndrome
C0011854	insulin dependent Type II diabetes mellitus (Diabetes Mellitus, Insulin-Dependent)	Disease or Syndrome
C0011854	Type I Diabetes (Diabetes Mellitus, Insulin-Dependent)	Disease or Syndrome
C0011854	DIABETES MELLITUS, TYPE I (Diabetes Mellitus, Insulin-Dependent)	Disease or Syndrome
C0011854	Diabetes Type 1 (Diabetes Mellitus, Insulin-Dependent)	Disease or Syndrome
C0011854	insulin dependent type 2 diabetes (Diabetes Mellitus, Insulin-Dependent)	Disease or Syndrome
C0011854	Insulin Dependent Diabetes (Diabetes Mellitus, Insulin-Dependent)	Disease or Syndrome
C0011854	Diabetes mellitus type 1 (Diabetes Mellitus, Insulin-Dependent)	Disease or Syndrome
C0011854	JUVENILE-ONSET DIABETES (Diabetes Mellitus, Insulin-Dependent)	Disease or Syndrome
C0011860	diabetes type ii (Diabetes Mellitus, Non-Insulin-Dependent)	Disease or Syndrome
C0011860	Type II Diabetes (Diabetes Mellitus, Non-Insulin-Dependent)	Disease or Syndrome
C0011860	DIABETES MELLITUS, TYPE II (Diabetes Mellitus, Non-Insulin-Dependent)	Disease or Syndrome
C0011860	Diabetes mellitus type 2 (Diabetes Mellitus, Non-Insulin-Dependent)	Disease or Syndrome
C0011860	MOD (Diabetes Mellitus, Non-Insulin-Dependent)	Disease or Syndrome
C0011860	Diabetes Type 2 (Diabetes Mellitus, Non-Insulin-Dependent)	Disease or Syndrome
C0011860	NIDDM (Diabetes Mellitus, Non-Insulin-Dependent)	Disease or Syndrome
C0011860	Adult Onset Diabetes (Diabetes Mellitus, Non-Insulin-Dependent)	Disease or Syndrome
C0011860	T2D (Diabetes Mellitus, Non-Insulin-Dependent)	Disease or Syndrome
C0011860	Noninsulin Dependent Diabetes (Diabetes Mellitus, Non-Insulin-Dependent)	Disease or Syndrome
C0011860	Noninsulin Dependent Diabetes Mellitus (Diabetes Mellitus, Non-Insulin-Dependent)	Disease or Syndrome
C0011871	Diabetes with peripheral circulatory disorders (Diabetic peripheral angiopathy)	Disease or Syndrome
C0011871	Diabetic peripheral vascular disease (Diabetic peripheral angiopathy)	Disease or Syndrome
C0011875	Diabetic Vasculopathy (Diabetic Angiopathies)	Disease or Syndrome
C0011880	DKA (Diabetic Ketoacidosis)	Disease or Syndrome
C0011880	Ketoacidoses, Diabetic (Diabetic Ketoacidosis)	Disease or Syndrome
C0011880	ACIDOSIS, DIABETIC (Diabetic Ketoacidosis)	Disease or Syndrome
C0011880	Diabetic keto-acidosis (Diabetic Ketoacidosis)	Disease or Syndrome
C0011880	DIABETIC KETOACIDOSIS (Diabetic Ketoacidosis)	Disease or Syndrome
C0011881	Diabetic Kidney Disease (Diabetic Nephropathy)	Disease or Syndrome
C0011881	DIABETIC NEPHROPATHY (Diabetic Nephropathy)	Disease or Syndrome
C0011882	DIABETIC NEUROPATHY (Diabetic Neuropathies)	Disease or Syndrome
C0011882	Diabetes with neurological manifestations (Diabetic Neuropathies)	Disease or Syndrome
C0011882	Diabetes mellitus with neuropathy (Diabetic Neuropathies)	Disease or Syndrome
C0011884	DIABETIC RETINOPATHY (Diabetic Retinopathy)	Disease or Syndrome
C0011974	DIAPER RASH (Diaper Rash)	Disease or Syndrome
C0011991	DIARRHOEA (Diarrhea)	Sign or Symptom
C0011991	Diarrheas (Diarrhea)	Sign or Symptom
C0011991	LOOSE STOOLS (Diarrhea)	Sign or Symptom
C0011991	Watery stool (Diarrhea)	Sign or Symptom
C0011991	watery stools (Diarrhea)	Sign or Symptom
C0011991	Loose bowel movement (Diarrhea)	Sign or Symptom
C0011991	symptoms diarrhea (Diarrhea)	Sign or Symptom
C0012242	Digestive Diseases (Digestive System Disorders)	Disease or Syndrome
C0012242	digestive disease (Digestive System Disorders)	Disease or Syndrome
C0012546	DIPHTHERIA (Diphtheria)	Disease or Syndrome
C0012619	DISC DISEASE (disc disorder)	Disease or Syndrome
C0012619	disc condition (disc disorder)	Disease or Syndrome
C0012624	Diskitis (Discitis)	Disease or Syndrome
C0012634	condition (Disease)	Disease or Syndrome
C0012634	Disease	Disease or Syndrome
C0012634	Disorder (Disease)	Disease or Syndrome
C0012634	Disorders (Disease)	Disease or Syndrome
C0012634	Diseases (Disease)	Disease or Syndrome
C0012634	disease/disorder (Disease)	Disease or Syndrome
C0012715	iron condition (Iron Metabolism Disorders)	Disease or Syndrome
C0012736	Dissecting aortic aneurysm	Disease or Syndrome
C0012739	DISSEMINATED INTRAVASCULAR COAGULATION (Disseminated Intravascular Coagulation)	Disease or Syndrome
C0012813	DIVERTICULITIS (Diverticulitis)	Disease or Syndrome
C0012814	colon diverticulitis (Colonic Diverticulitis)	Disease or Syndrome
C0012814	Diverticulitis of Colon (Colonic Diverticulitis)	Disease or Syndrome
C0012818	Diverticulosis of sigmoid colon	Disease or Syndrome
C0012818	sigmoid Diverticular disease (Diverticulosis of sigmoid colon)	Disease or Syndrome
C0012818	sigmoid colon diverticulosis (Diverticulosis of sigmoid colon)	Disease or Syndrome
C0012818	sigmoid diverticulosis (Diverticulosis of sigmoid colon)	Disease or Syndrome
C0012819	Diverticular Disease of Colon (Diverticular disease of colon)	Disease or Syndrome
C0012819	Diverticulosis of the colon (Diverticular disease of colon)	Disease or Syndrome
C0012819	Diverticulosis of Colon (Diverticular disease of colon)	Disease or Syndrome
C0012819	Colonic Diverticulosis (Diverticular disease of colon)	Disease or Syndrome
C0012819	colon diverticulosis (Diverticular disease of colon)	Disease or Syndrome
C0012819	Colonic diverticula (Diverticular disease of colon)	Disease or Syndrome
C0012833	Dizzyness (Dizziness)	Sign or Symptom
C0012833	DIZZY (Dizziness)	Sign or Symptom
C0012833	Lightheadedness (Dizziness)	Sign or Symptom
C0012833	Vertigo symptom (Dizziness)	Sign or Symptom
C0012833	woozy (Dizziness)	Sign or Symptom
C0013080	Downs Syndrome (Down Syndrome)	Disease or Syndrome
C0013080	TRISOMY 21 (Down Syndrome)	Disease or Syndrome
C0013238	Keratoconjunctivitis Sicca (Dry Eye Syndromes)	Disease or Syndrome
C0013238	Dry Eye (Dry Eye Syndromes)	Disease or Syndrome
C0013238	Dry Eye Syndrome (Dry Eye Syndromes)	Disease or Syndrome
C0013288	DUMPING SYNDROME (Dumping Syndrome)	Disease or Syndrome
C0013295	DUODENAL ULCER (Duodenal Ulcer)	Disease or Syndrome
C0013295	Ulcers, Duodenal (Duodenal Ulcer)	Disease or Syndrome
C0013295	Duodenal ulcers (Duodenal Ulcer)	Disease or Syndrome
C0013298	DUODENITIS (Duodenitis)	Disease or Syndrome
C0013312	Contracture, Dupuytren (Dupuytren Contracture)	Disease or Syndrome
C0013312	Dupuytren's contracture of hand (Dupuytren Contracture)	Disease or Syndrome
C0013363	DYSAUTONOMIA (Dysautonomia)	Disease or Syndrome
C0013369	Infectious diarrhoea (Dysentery)	Disease or Syndrome
C0013384	Movement, Abnormal (Dyskinetic syndrome)	Disease or Syndrome
C0013384	Dyscinesia (Dyskinetic syndrome)	Disease or Syndrome
C0013384	Dyskinesis (Dyskinetic syndrome)	Disease or Syndrome
C0013384	Movements, Abnormal (Dyskinetic syndrome)	Disease or Syndrome
C0013390	DYSMENORRHOEA (Dysmenorrhea)	Disease or Syndrome
C0013390	Menstruation, Painful (Dysmenorrhea)	Disease or Syndrome
C0013390	Menstrual cramps (Dysmenorrhea)	Disease or Syndrome
C0013395	INDIGESTION (Dyspepsia)	Sign or Symptom
C0013395	DYSPEPSIA (Dyspepsia)	Sign or Symptom
C0013404	SHORTNESS OF BREATH (Dyspnea)	Sign or Symptom
C0013404	SOB (Dyspnea)	Sign or Symptom
C0013404	DYSPNOEA (Dyspnea)	Sign or Symptom
C0013404	DIFFICULTY BREATHING (Dyspnea)	Sign or Symptom
C0013404	Short of breath (Dyspnea)	Sign or Symptom
C0013404	Shortness of breath dyspnea (Dyspnea)	Sign or Symptom
C0013404	respiratory difficulty (Dyspnea)	Sign or Symptom
C0013404	breathing difficulty (Dyspnea)	Sign or Symptom
C0013404	Breathing Difficulties (Dyspnea)	Sign or Symptom
C0013404	Trouble breathing (Dyspnea)	Sign or Symptom
C0013404	Breathless (Dyspnea)	Sign or Symptom
C0013404	Respiratory difficulties (Dyspnea)	Sign or Symptom
C0013421	DYSTONIA (Dystonia)	Sign or Symptom
C0013421	Dystonic movements (Dystonia)	Sign or Symptom
C0013426	Vulvar Dystrophy (Dystrophy of vulva)	Disease or Syndrome
C0013428	DYSURIA (Dysuria)	Sign or Symptom
C0013428	URINATION PAIN (Dysuria)	Sign or Symptom
C0013428	PAINFUL URINATION (Dysuria)	Sign or Symptom
C0013456	EAR PAIN (Earache)	Sign or Symptom
C0013595	ECZEMA (Eczema)	Disease or Syndrome
C0013595	Atopic Dermatitis (Eczema)	Disease or Syndrome
C0013595	Eczemas (Eczema)	Disease or Syndrome
C0013604	SWELLING (Edema)	Sign or Symptom
C0013604	OEDEMA (Edema)	Sign or Symptom
C0013604	Interstitial oedema (Edema)	Sign or Symptom
C0013604	Oedematous (Edema)	Sign or Symptom
C0013604	Oedema - lesion (Edema)	Sign or Symptom
C0013608	Cardiac oedema (Edema, Cardiac)	Disease or Syndrome
C0013677	Nutrition deficiency due to insufficient food	Disease or Syndrome
C0013720	EHLERS-DANLOS SYNDROME (Ehlers-Danlos Syndrome)	Disease or Syndrome
C0013743	Eisenmenger's physiology (Eisenmenger Complex)	Disease or Syndrome
C0013930	Tumour EMBOLI (Embolism, Tumor)	Neoplastic Process
C0014008	EMPTY SELLA (Empty Sella Syndrome)	Disease or Syndrome
C0014009	EMPYEMA (Empyema)	Disease or Syndrome
C0014013	empyema chest (Empyema, Pleural)	Disease or Syndrome
C0014038	ENCEPHALITIS (Encephalitis)	Disease or Syndrome
C0014068	Encephalomalacia	Disease or Syndrome
C0014068	Encephalomalacias (Encephalomalacia)	Disease or Syndrome
C0014118	ENDOCARDITIS (Endocarditis)	Disease or Syndrome
C0014121	Endocarditis, infective NOS (Bacterial Endocarditis)	Disease or Syndrome
C0014121	BACTERIAL ENDOCARDITIS (Bacterial Endocarditis)	Disease or Syndrome
C0014122	ie (Subacute Bacterial Endocarditis)	Disease or Syndrome
C0014122	infectious endocarditis (Subacute Bacterial Endocarditis)	Disease or Syndrome
C0014122	SBE (Subacute Bacterial Endocarditis)	Disease or Syndrome
C0014122	Bacterial endocarditis, subacute (Subacute Bacterial Endocarditis)	Disease or Syndrome
C0014132	Endocrine neoplasia (Endocrine Gland Neoplasms)	Neoplastic Process
C0014170	Endometrial Neoplasm (Endometrial Neoplasms)	Neoplastic Process
C0014170	Endometrial Tumour (Endometrial Neoplasms)	Neoplastic Process
C0014173	ENDOMETRIAL HYPERPLASIA (Endometrial Hyperplasia)	Disease or Syndrome
C0014175	Endo (Endometriosis)	Disease or Syndrome
C0014175	ENDOMETRIOSIS (Endometriosis)	Disease or Syndrome
C0014236	Eye inflammation (Endophthalmitis)	Disease or Syndrome
C0014236	Endophthalmitis	Disease or Syndrome
C0014236	OPHTHALMITIS (Endophthalmitis)	Disease or Syndrome
C0014306	ENOPHTHALMOS (Enophthalmos)	Disease or Syndrome
C0014335	ENTERITIS (Enteritis)	Disease or Syndrome
C0014356	ENTEROCOLITIS (Enterocolitis)	Disease or Syndrome
C0014378	Enterovirus (Enterovirus Infections)	Disease or Syndrome
C0014457	EOSINOPHILIAS (Eosinophilia)	Disease or Syndrome
C0014457	EOSINOPHILIA (Eosinophilia)	Disease or Syndrome
C0014518	TEN (Toxic Epidermal Necrolysis)	Disease or Syndrome
C0014522	EV (Epidermodysplasia Verruciformis)	Neoplastic Process
C0014534	EPIDIDYMITIS (Epididymitis)	Disease or Syndrome
C0014536	Epidural Tumor (Epidural Neoplasms)	Neoplastic Process
C0014544	EPILEPSY (Epilepsy)	Disease or Syndrome
C0014544	Epileptic seizures (Epilepsy)	Disease or Syndrome
C0014544	SEIZURE DISORDER (Epilepsy)	Disease or Syndrome
C0014544	Epileptic (Epilepsy)	Disease or Syndrome
C0014544	Seizure Disease (Epilepsy)	Disease or Syndrome
C0014544	syndrome seizure (Epilepsy)	Disease or Syndrome
C0014544	disorder seizure (Epilepsy)	Disease or Syndrome
C0014544	Seizure condition (Epilepsy)	Disease or Syndrome
C0014544	disorder seizures (Epilepsy)	Disease or Syndrome
C0014547	Localisation-related epilepsy (Epilepsies, Partial)	Disease or Syndrome
C0014547	Epilepsy, partial NOS (Epilepsies, Partial)	Disease or Syndrome
C0014547	Focal Epileptic (Epilepsies, Partial)	Disease or Syndrome
C0014547	Focal Epileptic Seizures (Epilepsies, Partial)	Disease or Syndrome
C0014548	Epilepsy, Generalized	Disease or Syndrome
C0014553	Absence Seizures (Absence Epilepsy)	Disease or Syndrome
C0014583	EPISCLERITIS (Episcleritis)	Disease or Syndrome
C0014661	EIA (Equine Infectious Anemia)	Disease or Syndrome
C0014733	ERYSIPELAS (Erysipelas)	Disease or Syndrome
C0014742	Target lesion (Erythema Multiforme)	Disease or Syndrome
C0014808	ERYTHROMYCIN ALLERGY (Allergy to erythromycin)	Disease or Syndrome
C0014836	E Coli Infection (Escherichia coli Infections)	Disease or Syndrome
C0014848	ACHALASIA (Esophageal Achalasia)	Disease or Syndrome
C0014848	esophagus achalasia (Esophageal Achalasia)	Disease or Syndrome
C0014852	esophageal condition (Esophageal Diseases)	Disease or Syndrome
C0014858	Esophageal Dysmotility (Esophageal motility disorders)	Disease or Syndrome
C0014859	esophageal cancer (Esophageal Neoplasms)	Neoplastic Process
C0014860	ESOPHAGUS, PERFORATION (Esophageal Perforation)	Disease or Syndrome
C0014863	esophageal dysmotility (Esophageal spasm)	Disease or Syndrome
C0014867	ESOPHAGEAL VARICES (Esophageal Varices)	Disease or Syndrome
C0014868	OESOPHAGITIS (Esophagitis)	Disease or Syndrome
C0014868	Inflammation of esophagus (Esophagitis)	Disease or Syndrome
C0014869	Reflux oesophagitis (Peptic Esophagitis)	Disease or Syndrome
C0014877	ESOTROPIA (Esotropia)	Disease or Syndrome
C0015190	Euthyroid Sick Syndrome (Euthyroid Sick Syndromes)	Disease or Syndrome
C0015190	Sick Euthyroid Syndrome (Euthyroid Sick Syndromes)	Disease or Syndrome
C0015230	RASH (Exanthema)	Sign or Symptom
C0015230	SKIN ERUPTION (Exanthema)	Sign or Symptom
C0015230	Rashes (Exanthema)	Sign or Symptom
C0015230	Skin Rash (Exanthema)	Sign or Symptom
C0015230	spots (Exanthema)	Sign or Symptom
C0015230	Exanthema	Sign or Symptom
C0015263	Bronchospasm, Exercise-Induced	Disease or Syndrome
C0015300	OCULAR PROPTOSIS (Exophthalmos)	Disease or Syndrome
C0015300	PROPTOSIS (Exophthalmos)	Disease or Syndrome
C0015300	Proptoses (Exophthalmos)	Disease or Syndrome
C0015302	osteophyte (External exotoses)	Disease or Syndrome
C0015302	osteophytes (External exotoses)	Disease or Syndrome
C0015302	osteophytosis (External exotoses)	Disease or Syndrome
C0015302	exostosis (External exotoses)	Disease or Syndrome
C0015310	EXOTROPIA (Exotropia)	Disease or Syndrome
C0015397	Disease, Eye (Disorder of eye)	Disease or Syndrome
C0015397	eye condition (Disorder of eye)	Disease or Syndrome
C0015411	Eye Findings (Eye Manifestations)	Sign or Symptom
C0015458	HFA (Facial Hemiatrophy)	Disease or Syndrome
C0015458	Romberg syndrome (Facial Hemiatrophy)	Disease or Syndrome
C0015468	FACIAL PAIN (Facial Pain)	Sign or Symptom
C0015468	Pain face (Facial Pain)	Sign or Symptom
C0015468	Pain of face (Facial Pain)	Sign or Symptom
C0015468	Face Pain (Facial Pain)	Sign or Symptom
C0015468	Pain in face (Facial Pain)	Sign or Symptom
C0015469	Bell's Palsy (Facial paralysis)	Disease or Syndrome
C0015469	FACIAL PARALYSIS (Facial paralysis)	Disease or Syndrome
C0015469	Facial Palsy (Facial paralysis)	Disease or Syndrome
C0015544	FAILURE TO THRIVE (Failure to Thrive)	Disease or Syndrome
C0015624	FANCONI SYNDROME (Fanconi Syndrome)	Disease or Syndrome
C0015625	fanconi syndrome (Fanconi Anemia)	Disease or Syndrome
C0015644	Fasciculations (Muscular fasciculation)	Sign or Symptom
C0015644	FASCICULATION (Muscular fasciculation)	Sign or Symptom
C0015644	Flickering muscles (Muscular fasciculation)	Sign or Symptom
C0015645	FASCITIS (Fasciitis)	Disease or Syndrome
C0015672	Tired (Fatigue)	Sign or Symptom
C0015672	FATIGUE (Fatigue)	Sign or Symptom
C0015672	Fatigued (Fatigue)	Sign or Symptom
C0015672	TIREDNESS (Fatigue)	Sign or Symptom
C0015672	fatigues (Fatigue)	Sign or Symptom
C0015672	extreme fatigue (Fatigue)	Sign or Symptom
C0015672	Lacking in energy (Fatigue)	Sign or Symptom
C0015672	decreased energy (Fatigue)	Sign or Symptom
C0015674	CFS (Chronic Fatigue Syndrome)	Disease or Syndrome
C0015695	hepatic steatosis (Fatty Liver)	Disease or Syndrome
C0015695	FATTY LIVER (Fatty Liver)	Disease or Syndrome
C0015695	Steatosis liver (Fatty Liver)	Disease or Syndrome
C0015695	Fatty infiltration of liver (Fatty Liver)	Disease or Syndrome
C0015732	Bowel Incontinence (Fecal Incontinence)	Disease or Syndrome
C0015732	FECAL INCONTINENCE (Fecal Incontinence)	Disease or Syndrome
C0015732	incontinent of stool (Fecal Incontinence)	Disease or Syndrome
C0015732	Incontinence of feces (Fecal Incontinence)	Disease or Syndrome
C0015732	incontinence bowel (Fecal Incontinence)	Disease or Syndrome
C0015732	stool incontinence (Fecal Incontinence)	Disease or Syndrome
C0015732	Loss of bowel control (Fecal Incontinence)	Disease or Syndrome
C0015732	Incontinence of bowel (Fecal Incontinence)	Disease or Syndrome
C0015732	Incontinent of feces (Fecal Incontinence)	Disease or Syndrome
C0015732	incontinence of stool (Fecal Incontinence)	Disease or Syndrome
C0015929	Foetal disease (Fetal Diseases)	Disease or Syndrome
C0015967	Fevers (Fever)	Sign or Symptom
C0015967	FEVER (Fever)	Sign or Symptom
C0015967	Febrile (Fever)	Sign or Symptom
C0015967	Increased temperature (Fever)	Sign or Symptom
C0015967	Fever, unspecified (Fever)	Sign or Symptom
C0015967	Feverish (Fever)	Sign or Symptom
C0015967	increase temperature (Fever)	Sign or Symptom
C0015967	TEMPERATURE ELEVATION (Fever)	Sign or Symptom
C0015967	Hyperthermic (Fever)	Sign or Symptom
C0015967	elevated temperature (Fever)	Sign or Symptom
C0015970	F.U.O. (Fever of Unknown Origin)	Sign or Symptom
C0015970	FEVER OF UNKNOWN ORIGIN (Fever of Unknown Origin)	Sign or Symptom
C0015970	FUO (Fever of Unknown Origin)	Sign or Symptom
C0015974	Periodic fever	Disease or Syndrome
C0016045	Fibroma (fibroma)	Neoplastic Process
C0016052	FMD (Fibromuscular Dysplasia)	Disease or Syndrome
C0016052	DYSPLASIA, FIBROMUSCULAR (Fibromuscular Dysplasia)	Disease or Syndrome
C0016052	FIBROMUSCULAR DYSPLASIA OF ARTERIES (Fibromuscular Dysplasia)	Disease or Syndrome
C0016052	Arteries Fibromuscular Dysplasia (Fibromuscular Dysplasia)	Disease or Syndrome
C0016053	FIBROMYALGIA (Fibromyalgia)	Disease or Syndrome
C0016167	ANAL FISSURE (Anal Fissure)	Disease or Syndrome
C0016199	FLANK PAIN (Flank Pain)	Sign or Symptom
C0016204	FLATULENCE (Flatulence)	Sign or Symptom
C0016204	Wind NOS (Flatulence)	Sign or Symptom
C0016204	FLATUS (Flatulence)	Sign or Symptom
C0016382	Flushed (Flushing)	Sign or Symptom
C0016382	Flush (Flushing)	Sign or Symptom
C0016382	FLUSHES (Flushing)	Sign or Symptom
C0016382	FLUSHING (Flushing)	Sign or Symptom
C0016382	flushing face (Flushing)	Sign or Symptom
C0016382	FACIAL FLUSHING (Flushing)	Sign or Symptom
C0016382	flushed face (Flushing)	Sign or Symptom
C0016382	face flush (Flushing)	Sign or Symptom
C0016397	Focal Infection	Disease or Syndrome
C0016397	Infections, Focal (Focal Infection)	Disease or Syndrome
C0016399	Focal Motor Epileptic Seizures (Epilepsy, Partial, Motor)	Disease or Syndrome
C0016399	Focal Motor Seizure (Epilepsy, Partial, Motor)	Disease or Syndrome
C0016399	Focal motor seizures (Epilepsy, Partial, Motor)	Disease or Syndrome
C0016399	Partial motor seizures (Epilepsy, Partial, Motor)	Disease or Syndrome
C0016436	FOLLICULITIS (Folliculitis)	Disease or Syndrome
C0016510	foot condition (Foot Diseases)	Disease or Syndrome
C0016510	Disease of foot (Foot Diseases)	Disease or Syndrome
C0016512	FOOT PAIN (Foot pain)	Sign or Symptom
C0016512	PAIN FOOT (Foot pain)	Sign or Symptom
C0016512	pain in foot (Foot pain)	Sign or Symptom
C0016667	FXS (Fragile X Syndrome)	Disease or Syndrome
C0016719	FA (Friedreich Ataxia)	Disease or Syndrome
C0016867	FURUNCULOSIS (Furunculosis)	Disease or Syndrome
C0016977	Gall Bladder Disease (Gall Bladder Diseases)	Disease or Syndrome
C0017086	GANGRENE (Gangrene)	Disease or Syndrome
C0017086	Gangrenous (Gangrene)	Disease or Syndrome
C0017105	Malignant oedema (Gas Gangrene)	Disease or Syndrome
C0017145	GASTRIC VARICES (Gastric Varix)	Disease or Syndrome
C0017152	GASTRITIS (Gastritis)	Disease or Syndrome
C0017160	GASTROENTERITIS (Gastroenteritis)	Disease or Syndrome
C0017168	GERD (Gastroesophageal reflux disease)	Disease or Syndrome
C0017168	Gastrooesophageal reflux disease (Gastroesophageal reflux disease)	Disease or Syndrome
C0017168	Acid Reflux (Gastroesophageal reflux disease)	Disease or Syndrome
C0017168	GER (Gastroesophageal reflux disease)	Disease or Syndrome
C0017168	gastrooesophageal reflux (Gastroesophageal reflux disease)	Disease or Syndrome
C0017168	ESOPHAGEAL REFLUX (Gastroesophageal reflux disease)	Disease or Syndrome
C0017168	Gastric reflux (Gastroesophageal reflux disease)	Disease or Syndrome
C0017168	Gastroesophageal reflux Disorder (Gastroesophageal reflux disease)	Disease or Syndrome
C0017168	esophageal reflux disease (Gastroesophageal reflux disease)	Disease or Syndrome
C0017168	Gastric Esophageal Reflux (Gastroesophageal reflux disease)	Disease or Syndrome
C0017178	GI Disease (Gastrointestinal Diseases)	Disease or Syndrome
C0017178	gastrointestinal condition (Gastrointestinal Diseases)	Disease or Syndrome
C0017178	GI condition (Gastrointestinal Diseases)	Disease or Syndrome
C0017178	Digestive Disease (Gastrointestinal Diseases)	Disease or Syndrome
C0017332	GENERALIZED NONCONVULSIVE SEIZURE (Generalized Nonconvulsive Seizure Disorder)	Disease or Syndrome
C0017525	Giant cell tumour (Giant Cell Tumors)	Neoplastic Process
C0017547	Giant (Gigantism)	Disease or Syndrome
C0017547	GIGANTISM, PITUITARY (Gigantism)	Disease or Syndrome
C0017563	Gum Disease (Gingival Diseases)	Disease or Syndrome
C0017574	GINGIVITIS (Gingivitis)	Disease or Syndrome
C0017601	GLAUCOMA (Glaucoma)	Disease or Syndrome
C0017605	GLAUCOMA, NARROW ANGLE (Angle Closure Glaucoma)	Disease or Syndrome
C0017605	glaucoma narrow angle (Angle Closure Glaucoma)	Disease or Syndrome
C0017612	simplex glaucoma (Glaucoma, Open-Angle)	Disease or Syndrome
C0017612	GLAUCOMA, OPEN ANGLE (Glaucoma, Open-Angle)	Disease or Syndrome
C0017614	Glaucoma suspect (Glaucoma, Suspect)	Disease or Syndrome
C0017636	Glioblastoma	Neoplastic Process
C0017636	Glioblastoma multiforme (Glioblastoma)	Neoplastic Process
C0017638	GLIOMA (Glioma)	Neoplastic Process
C0017653	Glomus tumour (Glomus Tumor)	Neoplastic Process
C0017658	Scarring, Kidney (Glomerulonephritis)	Disease or Syndrome
C0017658	GLOMERULONEPHRITIS (Glomerulonephritis)	Disease or Syndrome
C0017665	Membranous Nephropathy (Membranous glomerulonephritis)	Disease or Syndrome
C0017668	FSGS (Focal glomerulosclerosis)	Disease or Syndrome
C0017671	Jugular glomus Tumor (Glomus Jugulare Tumor)	Neoplastic Process
C0017672	TONGUE PAIN (Glossalgia)	Sign or Symptom
C0017925	Her Disease (Glycogen Storage Disease Type VI)	Disease or Syndrome
C0017980	Renal diabetes (Glycosuria, Renal)	Disease or Syndrome
C0018021	THYROMEGALY (Goiter)	Disease or Syndrome
C0018021	Enlarged thyroid gland (Goiter)	Disease or Syndrome
C0018021	Thyroid goitre (Goiter)	Disease or Syndrome
C0018021	GOITRE (Goiter)	Disease or Syndrome
C0018021	enlarged thyroid (Goiter)	Disease or Syndrome
C0018021	Enlargement of thyroid (Goiter)	Disease or Syndrome
C0018099	GOUT (Gout)	Disease or Syndrome
C0018099	gout Disease (Gout)	Disease or Syndrome
C0018099	Gout, unspecified (Gout)	Disease or Syndrome
C0018099	Gouts (Gout)	Disease or Syndrome
C0018133	GRAFT VERSUS HOST DISEASE (Graft-vs-Host Disease)	Disease or Syndrome
C0018213	Grave's disease (Graves Disease)	Disease or Syndrome
C0018213	GRAVE condition (Graves Disease)	Disease or Syndrome
C0018378	GBS (Guillain-Barre Syndrome)	Disease or Syndrome
C0018418	GYNECOMASTIA (Gynecomastia)	Disease or Syndrome
C0018552	HAMARTOMA (Hamartoma)	Neoplastic Process
C0018609	h condition (Hartnup Disease)	Disease or Syndrome
C0018609	H DISEASE (Hartnup Disease)	Disease or Syndrome
C0018621	SEASONAL ALLERGIES (Hay fever)	Disease or Syndrome
C0018621	Seasonal Allergic Rhinitis (Hay fever)	Disease or Syndrome
C0018621	Allergic rhinitis due to pollen (Hay fever)	Disease or Syndrome
C0018621	allergies pollen (Hay fever)	Disease or Syndrome
C0018621	HAYFEVER (Hay fever)	Disease or Syndrome
C0018621	Seasonal allergy (Hay fever)	Disease or Syndrome
C0018681	Headaches (Headache)	Sign or Symptom
C0018681	HEADACHE (Headache)	Sign or Symptom
C0018681	HEAD PAIN (Headache)	Sign or Symptom
C0018681	CEPHALGIA (Headache)	Sign or Symptom
C0018681	ache head (Headache)	Sign or Symptom
C0018681	PAIN HEAD (Headache)	Sign or Symptom
C0018775	Bilateral Hearing Loss (Hearing Loss, Bilateral)	Disease or Syndrome
C0018784	Hearing loss, sensorineural (Sensorineural Hearing Loss (disorder))	Disease or Syndrome
C0018789	aneurysm heart (Heart Aneurysm)	Disease or Syndrome
C0018789	Aneurysm, Heart (Heart Aneurysm)	Disease or Syndrome
C0018790	SCA (Cardiac Arrest)	Disease or Syndrome
C0018790	asystolia (Cardiac Arrest)	Disease or Syndrome
C0018790	ASYSTOLE (Cardiac Arrest)	Disease or Syndrome
C0018790	Arrest, Cardiac (Cardiac Arrest)	Disease or Syndrome
C0018790	Cardiac arrest - asystole (Cardiac Arrest)	Disease or Syndrome
C0018790	arrested (Cardiac Arrest)	Disease or Syndrome
C0018794	Block, Heart (Heart Block)	Disease or Syndrome
C0018794	coronary blockage (Heart Block)	Disease or Syndrome
C0018799	HEART DISEASE, NOS (Heart Diseases)	Disease or Syndrome
C0018799	disease Heart (Heart Diseases)	Disease or Syndrome
C0018799	disorder heart (Heart Diseases)	Disease or Syndrome
C0018799	Disease, Cardiac (Heart Diseases)	Disease or Syndrome
C0018799	Cardiac condition (Heart Diseases)	Disease or Syndrome
C0018799	Heart disease, unspecified (Heart Diseases)	Disease or Syndrome
C0018799	Diseases of the heart (Heart Diseases)	Disease or Syndrome
C0018799	Cardiopathy (Heart Diseases)	Disease or Syndrome
C0018799	HEART DISEASES (Heart Diseases)	Disease or Syndrome
C0018799	Heart trouble (Heart Diseases)	Disease or Syndrome
C0018799	Cardiac Disease (Heart Diseases)	Disease or Syndrome
C0018801	Failure, Heart (Heart failure)	Disease or Syndrome
C0018801	Heart failure, unspecified (Heart failure)	Disease or Syndrome
C0018801	heart weakness (Heart failure)	Disease or Syndrome
C0018801	CARDIAC FAILURE (Heart failure)	Disease or Syndrome
C0018802	CHF (Congestive heart failure)	Disease or Syndrome
C0018802	CONGESTIVE HEART FAILURE (Congestive heart failure)	Disease or Syndrome
C0018802	Congestive heart failure, unspecified (Congestive heart failure)	Disease or Syndrome
C0018802	Heart Failure (Congestive heart failure)	Disease or Syndrome
C0018802	Chronic heart failure (Congestive heart failure)	Disease or Syndrome
C0018802	Congestive heart condition (Congestive heart failure)	Disease or Syndrome
C0018802	Congestive cardiac failure (Congestive heart failure)	Disease or Syndrome
C0018802	Heart failure (Congestive heart failure)	Disease or Syndrome
C0018802	Cardiac failure (Congestive heart failure)	Disease or Syndrome
C0018824	Heart Disease, Valvular (Heart valve disease)	Disease or Syndrome
C0018824	Valvulopathy (Heart valve disease)	Disease or Syndrome
C0018834	HEARTBURN (Heartburn)	Sign or Symptom
C0018834	Acid reflux (Heartburn)	Sign or Symptom
C0018834	PYROSIS (Heartburn)	Sign or Symptom
C0018916	Haemangioma, NOS (Hemangioma)	Neoplastic Process
C0018916	Hemangiomas (Hemangioma)	Neoplastic Process
C0018920	Cavernoma (Hemangioma, Cavernous)	Neoplastic Process
C0018920	Cavernous Angioma (Hemangioma, Cavernous)	Neoplastic Process
C0018926	HEMATEMESIS (Hematemesis)	Sign or Symptom
C0018926	Vomiting of blood (Hematemesis)	Sign or Symptom
C0018932	BRIGHT RED BLOOD PER RECTUM (Hematochezia)	Disease or Syndrome
C0018932	Rectal bleeding (Hematochezia)	Disease or Syndrome
C0018932	Haematochezia (Hematochezia)	Disease or Syndrome
C0018932	BRBPR (Hematochezia)	Disease or Syndrome
C0018932	Blood in stool (Hematochezia)	Disease or Syndrome
C0018932	Bloody Stool (Hematochezia)	Disease or Syndrome
C0018932	Bright red blood in stool (Hematochezia)	Disease or Syndrome
C0018939	Hematologic Disease (Hematological Disease)	Disease or Syndrome
C0018939	Hematological Disorder (Hematological Disease)	Disease or Syndrome
C0018939	Blood Disorder (Hematological Disease)	Disease or Syndrome
C0018939	BLOOD DYSCRASIA (Hematological Disease)	Disease or Syndrome
C0018939	blood Disease diagnosis (Hematological Disease)	Disease or Syndrome
C0018939	Haematologic Disorder (Hematological Disease)	Disease or Syndrome
C0018939	Blood Disorders (Hematological Disease)	Disease or Syndrome
C0018965	HEMATURIA (Hematuria)	Disease or Syndrome
C0018965	BLOOD URINE (Hematuria)	Disease or Syndrome
C0018965	Blood in urine (Hematuria)	Disease or Syndrome
C0018965	Hematuria, unspecified (Hematuria)	Disease or Syndrome
C0018965	URINE BLOOD (Hematuria)	Disease or Syndrome
C0018979	HEMIANOPIA (Hemianopsia)	Disease or Syndrome
C0018979	Hemianopsia	Disease or Syndrome
C0018989	HEMIPARESIS (Hemiparesis)	Sign or Symptom
C0018989	Hemipareses (Hemiparesis)	Sign or Symptom
C0018989	body one side weakness (Hemiparesis)	Sign or Symptom
C0018989	Weakness of one side of body (Hemiparesis)	Sign or Symptom
C0018991	HEMIPLEGIA (Hemiplegia)	Sign or Symptom
C0018995	Haemochromatosis (Hemochromatosis)	Disease or Syndrome
C0019045	Hemoglobinopathy (Hemoglobinopathies)	Disease or Syndrome
C0019061	Haemolytic uraemic syndrome, NOS (Hemolytic-Uremic Syndrome)	Disease or Syndrome
C0019069	HEMA (Hemophilia A)	Disease or Syndrome
C0019077	Haemopneumothorax (Hemopneumothorax)	Disease or Syndrome
C0019079	HEMOPTYSIS (Hemoptysis)	Sign or Symptom
C0019079	BLOODY SPUTUM (Hemoptysis)	Sign or Symptom
C0019079	Coughing up Blood (Hemoptysis)	Sign or Symptom
C0019079	spitting up blood (Hemoptysis)	Sign or Symptom
C0019079	cough up blood (Hemoptysis)	Sign or Symptom
C0019087	Hemorrhagic condition NOS (Hemorrhagic Disorders)	Disease or Syndrome
C0019087	Hemorrhagic disease (Hemorrhagic Disorders)	Disease or Syndrome
C0019112	Haemorrhoid (Hemorrhoids)	Disease or Syndrome
C0019112	HEMORRHOIDS (Hemorrhoids)	Disease or Syndrome
C0019112	pile (Hemorrhoids)	Disease or Syndrome
C0019151	Encephalopathy, Hepatic (Hepatic Encephalopathy)	Disease or Syndrome
C0019154	budd-chiari syndrome (Hepatic Vein Thrombosis)	Disease or Syndrome
C0019154	Hepatic Vein Thrombosis	Disease or Syndrome
C0019158	HEPATITIS (Hepatitis)	Disease or Syndrome
C0019158	Inflammatory disease of liver (Hepatitis)	Disease or Syndrome
C0019159	hepatitis (Hepatitis A)	Disease or Syndrome
C0019159	HAV (Hepatitis A)	Disease or Syndrome
C0019159	HEPATITIS A (Hepatitis A)	Disease or Syndrome
C0019163	HEPATITIS B (Hepatitis B)	Disease or Syndrome
C0019163	Hepatitis A b (Hepatitis B)	Disease or Syndrome
C0019187	ALCOHOLIC HEPATITIS (Hepatitis, Alcoholic)	Disease or Syndrome
C0019191	ICH (Infectious Canine Hepatitis)	Disease or Syndrome
C0019196	Hepatitis C	Disease or Syndrome
C0019196	Viral hepatitis C (Hepatitis C)	Disease or Syndrome
C0019196	Hepatitis C Infection (Hepatitis C)	Disease or Syndrome
C0019196	HCV (Hepatitis C)	Disease or Syndrome
C0019202	WD (Hepatolenticular Degeneration)	Disease or Syndrome
C0019214	HEPATOSPLENOMEGALY (Hepatosplenomegaly)	Sign or Symptom
C0019247	Genetic Disease (Hereditary Diseases)	Disease or Syndrome
C0019247	Genetic Condition (Hereditary Diseases)	Disease or Syndrome
C0019247	Genetic Disorder (Hereditary Diseases)	Disease or Syndrome
C0019284	Diaphragmatic Hernia	Disease or Syndrome
C0019295	Internal inguinal hernia (Inguinal Hernia, Direct)	Disease or Syndrome
C0019295	Direct Inguinal Hernia (Inguinal Hernia, Direct)	Disease or Syndrome
C0019304	HERNIA, SCIATIC (Ischiatic hernia)	Disease or Syndrome
C0019322	HERNIA, UMBILICAL (Umbilical hernia)	Disease or Syndrome
C0019340	HERPES (herpes)	Disease or Syndrome
C0019340	HERPES (Herpes)	Disease or Syndrome
C0019342	GENITAL HERPES (Genital Herpes)	Disease or Syndrome
C0019345	COLD SORE (Herpes Labialis)	Disease or Syndrome
C0019348	HSV (Herpes Simplex Infections)	Disease or Syndrome
C0019348	HERPES SIMPLEX (Herpes Simplex Infections)	Disease or Syndrome
C0019348	Herpes simplex viral infection (Herpes Simplex Infections)	Disease or Syndrome
C0019348	HSV Infection (Herpes Simplex Infections)	Disease or Syndrome
C0019357	HSV keratitis (Keratitis, Herpetic)	Disease or Syndrome
C0019360	Zoster (Herpes zoster disease)	Disease or Syndrome
C0019360	SHINGLES (Herpes zoster disease)	Disease or Syndrome
C0019360	HERPES ZOSTER (Herpes zoster disease)	Disease or Syndrome
C0019360	ZONA (Herpes zoster disease)	Disease or Syndrome
C0019364	Herpes Zoster Ophthalmicus	Disease or Syndrome
C0019364	Ophthalmic zoster (Herpes Zoster Ophthalmicus)	Disease or Syndrome
C0019372	Herpes infection (Herpesviridae Infections)	Disease or Syndrome
C0019559	Hip Pain (Hip joint pain)	Sign or Symptom
C0019559	Pain in hip (Hip joint pain)	Sign or Symptom
C0019621	LCH (Histiocytosis, Langerhans-Cell)	Neoplastic Process
C0019693	Human immunodeficiency virus disease (HIV Infections)	Disease or Syndrome
C0019693	HIV Infection (HIV Infections)	Disease or Syndrome
C0019693	HIV - Human immunodeficiency virus infection (HIV Infections)	Disease or Syndrome
C0019693	Human immunodeficiency virus infection, NOS (HIV Infections)	Disease or Syndrome
C0019825	Hoarseness of Voice (Hoarseness)	Sign or Symptom
C0019825	HOARSENESS (Hoarseness)	Sign or Symptom
C0019825	Hoarse voice (Hoarseness)	Sign or Symptom
C0019825	Hoarse (Hoarseness)	Sign or Symptom
C0019825	Hoarseness, Voice (Hoarseness)	Sign or Symptom
C0019825	Dysphonia (Hoarseness)	Sign or Symptom
C0019829	CHL (Hodgkin Disease)	Neoplastic Process
C0019829	HODGKIN LYMPHOMA (Hodgkin Disease)	Neoplastic Process
C0019829	Disease, Hodgkin's (Hodgkin Disease)	Neoplastic Process
C0019917	HORDEOLUM (Hordeolum)	Disease or Syndrome
C0019917	STYE (Hordeolum)	Disease or Syndrome
C0019919	stye (Hordeolum externum)	Disease or Syndrome
C0019937	HORNER SYNDROME (Horner Syndrome)	Disease or Syndrome
C0019937	Horner's Syndrome (Horner Syndrome)	Disease or Syndrome
C0020175	HUNGRY (Hunger)	Sign or Symptom
C0020175	Hunger	Sign or Symptom
C0020255	HYDROCEPHALUS (Hydrocephalus)	Disease or Syndrome
C0020258	HYDROCEPHALUS, NORMAL-PRESSURE (Hydrocephalus, Normal Pressure)	Disease or Syndrome
C0020258	NPH (Hydrocephalus, Normal Pressure)	Disease or Syndrome
C0020258	Hydrocephalus, Normal Pressure	Disease or Syndrome
C0020295	HYDRONEPHROSIS (Hydronephrosis)	Disease or Syndrome
C0020312	Hydrothorax	Disease or Syndrome
C0020428	HYPERALDOSTERONISM (Hyperaldosteronism)	Disease or Syndrome
C0020428	ALDOSTERONISM (Hyperaldosteronism)	Disease or Syndrome
C0020429	HYPERALGESIA (Hyperalgesia)	Sign or Symptom
C0020433	Hyperbilirubinaemia (Hyperbilirubinemia)	Disease or Syndrome
C0020437	HYPERCALCEMIA (Hypercalcemia)	Disease or Syndrome
C0020437	Hypercalcemic condition (Hypercalcemia)	Disease or Syndrome
C0020443	High cholesterol (Hypercholesterolemia)	Disease or Syndrome
C0020443	hypercholesteraemia (Hypercholesterolemia)	Disease or Syndrome
C0020443	HYPERCHOLESTEROLEMIA (Hypercholesterolemia)	Disease or Syndrome
C0020443	Cholesterol, Elevated (Hypercholesterolemia)	Disease or Syndrome
C0020445	HYPERLIPIDEMIA TYPE II (Hypercholesterolemia, Familial)	Disease or Syndrome
C0020445	essential Hypercholesteremia (Hypercholesterolemia, Familial)	Disease or Syndrome
C0020445	Type 2 hyperlipidaemia (Hypercholesterolemia, Familial)	Disease or Syndrome
C0020445	Type II Hyperlipidemia (Hypercholesterolemia, Familial)	Disease or Syndrome
C0020452	Engorgement (Hyperemia)	Disease or Syndrome
C0020452	Hyperaemia (Hyperemia)	Disease or Syndrome
C0020452	Hyperemias (Hyperemia)	Disease or Syndrome
C0020452	Vascular engorgement (Hyperemia)	Disease or Syndrome
C0020453	HYPERESTHESIA (Hyperesthesia)	Sign or Symptom
C0020455	Hypergammaglobulinaemia (Hypergammaglobulinemia)	Disease or Syndrome
C0020456	HYPERGLYCEMIA (Hyperglycemia)	Disease or Syndrome
C0020456	HIGH blood sugars (Hyperglycemia)	Disease or Syndrome
C0020456	Elevated Blood Glucose (Hyperglycemia)	Disease or Syndrome
C0020456	elevated blood sugar (Hyperglycemia)	Disease or Syndrome
C0020456	elevated blood sugar levels (Hyperglycemia)	Disease or Syndrome
C0020456	high glycemia (Hyperglycemia)	Disease or Syndrome
C0020456	Hyperglycemic condition (Hyperglycemia)	Disease or Syndrome
C0020459	increased insulin (Hyperinsulinism)	Disease or Syndrome
C0020459	high insulin (Hyperinsulinism)	Disease or Syndrome
C0020459	INSULIN INCREASE (Hyperinsulinism)	Disease or Syndrome
C0020473	Hyperlipidaemia, NOS (Hyperlipidemia)	Disease or Syndrome
C0020473	HYPERLIPEMIA (Hyperlipidemia)	Disease or Syndrome
C0020473	Hyperlipidemia, unspecified (Hyperlipidemia)	Disease or Syndrome
C0020474	Mixed hyperlipidaemia (Hyperlipidemia, Familial Combined)	Disease or Syndrome
C0020488	Hypernatremias (Hypernatremia)	Disease or Syndrome
C0020488	HYPERNATREMIA (Hypernatremia)	Disease or Syndrome
C0020492	HYPEROSTOSIS (Hyperostosis)	Disease or Syndrome
C0020498	DISH (Hyperostosis, Diffuse Idiopathic Skeletal)	Disease or Syndrome
C0020498	DIFFUSE IDIOPATHIC SKELETAL HYPEROSTOSIS (Hyperostosis, Diffuse Idiopathic Skeletal)	Disease or Syndrome
C0020500	Hyperoxaluria	Disease or Syndrome
C0020502	HYPERPARATHYROIDISM (Hyperparathyroidism)	Disease or Syndrome
C0020503	HYPERPARATHYROIDISM, SECONDARY (Hyperparathyroidism, Secondary)	Disease or Syndrome
C0020514	HYPERPROLACTINEMIA (Hyperprolactinemia)	Disease or Syndrome
C0020532	HYPERSPLENISM (Hypersplenism)	Disease or Syndrome
C0020538	HTN (Hypertensive disease)	Disease or Syndrome
C0020538	HYPERTENSION (Hypertensive disease)	Disease or Syndrome
C0020538	High Blood Pressures (Hypertensive disease)	Disease or Syndrome
C0020538	Elevated blood pressure (Hypertensive disease)	Disease or Syndrome
C0020538	Blood Pressure, High (Hypertensive disease)	Disease or Syndrome
C0020538	Hypertensive disorder (Hypertensive disease)	Disease or Syndrome
C0020538	BP+ - Hypertension (Hypertensive disease)	Disease or Syndrome
C0020538	HYPERTENSIVE DISEASE (Hypertensive disease)	Disease or Syndrome
C0020538	Blood Pressure, Increased (Hypertensive disease)	Disease or Syndrome
C0020538	Systemic hypertension (Hypertensive disease)	Disease or Syndrome
C0020538	Hypertensive condition (Hypertensive disease)	Disease or Syndrome
C0020538	Hypertensive Vasculopathy (Hypertensive disease)	Disease or Syndrome
C0020538	HTN - Hypertension (Hypertensive disease)	Disease or Syndrome
C0020538	High Blood Pressure (Hypertensive disease)	Disease or Syndrome
C0020538	Arterial hypertension (Hypertensive disease)	Disease or Syndrome
C0020540	HYPERTENSION, MALIGNANT (Malignant Hypertension)	Disease or Syndrome
C0020541	Hypertension, Portal (Portal Hypertension)	Disease or Syndrome
C0020541	PORTAL HYPERTENSION (Portal Hypertension)	Disease or Syndrome
C0020544	Renal vascular hypertension (Renal hypertension)	Disease or Syndrome
C0020544	Hypertension, Renal (Renal hypertension)	Disease or Syndrome
C0020544	Hypertension, renal (Renal hypertension)	Disease or Syndrome
C0020545	Hypertension, Renovascular	Disease or Syndrome
C0020550	HYPERTHYROIDISM (Hyperthyroidism)	Disease or Syndrome
C0020550	Hyperthyroid (Hyperthyroidism)	Disease or Syndrome
C0020557	HYPERTRIGLYCERIDEMIA (Hypertriglyceridemia)	Disease or Syndrome
C0020557	high triglycerides (Hypertriglyceridemia)	Disease or Syndrome
C0020557	elevated triglycerides (Hypertriglyceridemia)	Disease or Syndrome
C0020575	Hypertropia	Disease or Syndrome
C0020598	HYPOCALCEMIA (Hypocalcemia)	Disease or Syndrome
C0020598	Hypocalcemias (Hypocalcemia)	Disease or Syndrome
C0020615	HYPOGLYCEMIA (Hypoglycemia)	Disease or Syndrome
C0020615	Low Blood Sugar (Hypoglycemia)	Disease or Syndrome
C0020619	HYPOGONADISM (Hypogonadism)	Disease or Syndrome
C0020625	HYPONATREMIA (Hyponatremia)	Disease or Syndrome
C0020625	Hyponatremia syndrome (Hyponatremia)	Disease or Syndrome
C0020626	HYPOPARATHYROIDISM (Hypoparathyroidism)	Disease or Syndrome
C0020627	Hypopharyngeal Tumour (Hypopharyngeal Neoplasms)	Neoplastic Process
C0020635	PITUITARY INSUFFICIENCY (Hypopituitarism)	Disease or Syndrome
C0020635	HYPOPITUITARISM (Hypopituitarism)	Disease or Syndrome
C0020651	HYPOTENSION, ORTHOSTATIC (Hypotension, Orthostatic)	Disease or Syndrome
C0020651	Hypotension, Postural (Hypotension, Orthostatic)	Disease or Syndrome
C0020651	Hypotension, postural (Hypotension, Orthostatic)	Disease or Syndrome
C0020676	Hypothyroid (Hypothyroidism)	Disease or Syndrome
C0020676	HYPOTHYROIDISM (Hypothyroidism)	Disease or Syndrome
C0020676	Hypothyroidism, unspecified (Hypothyroidism)	Disease or Syndrome
C0020676	Low T4 (Hypothyroidism)	Disease or Syndrome
C0020732	Iatrogenic condition (Iatrogenic Disease)	Disease or Syndrome
C0020732	Hospital-Acquired Condition (Iatrogenic Disease)	Disease or Syndrome
C0021141	SIADH (Inappropriate ADH Syndrome)	Disease or Syndrome
C0021141	Syndrome of inappropriate ADH production (Inappropriate ADH Syndrome)	Disease or Syndrome
C0021141	SYNDROME INAPPROPRIATE ADH (Inappropriate ADH Syndrome)	Disease or Syndrome
C0021141	Inappropriate ADH Secretion (Inappropriate ADH Syndrome)	Disease or Syndrome
C0021167	INCONTINENCE (Incontinence)	Disease or Syndrome
C0021313	Renal infection (Infection of kidney)	Disease or Syndrome
C0021313	KIDNEY INFECTION (Infection of kidney)	Disease or Syndrome
C0021355	Otitis externa (Infective otitis externa)	Disease or Syndrome
C0021390	INFLAMMATORY BOWEL DISEASE (Inflammatory Bowel Diseases)	Disease or Syndrome
C0021400	Grippe (Influenza)	Disease or Syndrome
C0021400	GRIP (Influenza)	Disease or Syndrome
C0021400	INFLUENZA (Influenza)	Disease or Syndrome
C0021400	FLU (Influenza)	Disease or Syndrome
C0021400	Influenzae (Influenza)	Disease or Syndrome
C0021400	flus (Influenza)	Disease or Syndrome
C0021775	Claudication (Intermittent Claudication)	Disease or Syndrome
C0021807	INTERTRIGO (Intertrigo)	Disease or Syndrome
C0021807	Erythema intertrigo (Intertrigo)	Disease or Syndrome
C0021818	Herniated Discs (Intervertebral Disk Displacement)	Disease or Syndrome
C0021818	Displacement of intervertebral disc (Intervertebral Disk Displacement)	Disease or Syndrome
C0021818	Herniated Disk (Intervertebral Disk Displacement)	Disease or Syndrome
C0021831	bowel condition (Intestinal Diseases)	Disease or Syndrome
C0021831	intestine disorder (Intestinal Diseases)	Disease or Syndrome
C0021831	bowel dysfunction (Intestinal Diseases)	Disease or Syndrome
C0021843	BOWEL OBSTRUCTION (Intestinal Obstruction)	Disease or Syndrome
C0021843	INTESTINAL OBSTRUCTION (Intestinal Obstruction)	Disease or Syndrome
C0021845	INTESTINAL PERFORATION (Intestinal Perforation)	Disease or Syndrome
C0021845	perforated bowel (Intestinal Perforation)	Disease or Syndrome
C0021845	BOWEL PERFORATION (Intestinal Perforation)	Disease or Syndrome
C0021847	Bowel Pseudo Obstruction (Intestinal Pseudo-Obstruction)	Disease or Syndrome
C0021933	Intususception (Intussusception)	Disease or Syndrome
C0021933	bowel intussusception (Intussusception)	Disease or Syndrome
C0022104	IBS (Irritable Bowel Syndrome)	Disease or Syndrome
C0022104	IRRITABLE BOWEL SYNDROME (Irritable Bowel Syndrome)	Disease or Syndrome
C0022118	Transient Hypoperfusion (Transient ischemia)	Disease or Syndrome
C0022118	Transient ischaemia (Transient ischemia)	Disease or Syndrome
C0022346	Icteric (Icterus)	Sign or Symptom
C0022346	JAUNDICE (Icterus)	Sign or Symptom
C0022346	ICTERUS (Icterus)	Sign or Symptom
C0022346	Jaundiced (Icterus)	Sign or Symptom
C0022354	JAUNDICE, OBSTRUCTIVE (Jaundice, Obstructive)	Disease or Syndrome
C0022408	Joint condition (Arthropathy)	Disease or Syndrome
C0022408	ARTHROPATHY (Arthropathy)	Disease or Syndrome
C0022408	ARTHROSIS (Arthropathy)	Disease or Syndrome
C0022408	Joint Disease (Arthropathy)	Disease or Syndrome
C0022408	Arthropathy, unspecified (Arthropathy)	Disease or Syndrome
C0022441	Juvenile osteochondrosis of hip (Juvenile osteochondrosis of hip AND/OR pelvis)	Disease or Syndrome
C0022568	KERATITIS (Keratitis)	Disease or Syndrome
C0022572	Keratoacanthoma (keratoacanthoma)	Neoplastic Process
C0022575	Kerato conjunctivitis sicca (Keratoconjunctivitis Sicca)	Disease or Syndrome
C0022575	Dry eyes (Keratoconjunctivitis Sicca)	Disease or Syndrome
C0022593	KERATOSIS (Keratosis)	Disease or Syndrome
C0022593	Keratoses (Keratosis)	Disease or Syndrome
C0022602	Actinic keratoses (Actinic keratosis)	Neoplastic Process
C0022602	Keratosis NOS (Actinic keratosis)	Neoplastic Process
C0022602	ACTINIC KERATOSIS (Actinic keratosis)	Neoplastic Process
C0022603	Seborrhoeic keratosis (Seborrheic keratosis)	Neoplastic Process
C0022603	Seborrheic Keratoses (Seborrheic keratosis)	Neoplastic Process
C0022638	KETOSIS (Ketosis)	Disease or Syndrome
C0022638	Ketoacidosis (Ketosis)	Disease or Syndrome
C0022650	KIDNEY STONE (Kidney Calculi)	Disease or Syndrome
C0022650	Kidney Stones (Kidney Calculi)	Disease or Syndrome
C0022650	Nephrolithiasis (Kidney Calculi)	Disease or Syndrome
C0022650	Renal stones (Kidney Calculi)	Disease or Syndrome
C0022650	Calculus of kidney (Kidney Calculi)	Disease or Syndrome
C0022650	Calculi, Renal (Kidney Calculi)	Disease or Syndrome
C0022650	bilateral kidney stone (Kidney Calculi)	Disease or Syndrome
C0022650	RENAL CALCULUS (Kidney Calculi)	Disease or Syndrome
C0022650	Stone in kidney (Kidney Calculi)	Disease or Syndrome
C0022650	RENAL STONE (Kidney Calculi)	Disease or Syndrome
C0022656	Cortical Necrosis (Kidney Cortex Necrosis)	Disease or Syndrome
C0022658	KIDNEY DISEASE (Kidney Diseases)	Disease or Syndrome
C0022658	Disorder of kidney (Kidney Diseases)	Disease or Syndrome
C0022658	RENAL DISEASE, NOS (Kidney Diseases)	Disease or Syndrome
C0022658	Nephropathy (Kidney Diseases)	Disease or Syndrome
C0022658	renal condition (Kidney Diseases)	Disease or Syndrome
C0022658	Disease of kidney (Kidney Diseases)	Disease or Syndrome
C0022658	kidney condition (Kidney Diseases)	Disease or Syndrome
C0022658	bilateral kidney disease (Kidney Diseases)	Disease or Syndrome
C0022658	Disease kidney (Kidney Diseases)	Disease or Syndrome
C0022660	Acute Kidney Injury (Kidney Failure, Acute)	Disease or Syndrome
C0022660	AKI (Kidney Failure, Acute)	Disease or Syndrome
C0022660	ACUTE RENAL FAILURE (Kidney Failure, Acute)	Disease or Syndrome
C0022660	ACUTE KIDNEY FAILURE (Kidney Failure, Acute)	Disease or Syndrome
C0022660	acute renal insufficiency (Kidney Failure, Acute)	Disease or Syndrome
C0022661	End Stage Renal Disease (Kidney Failure, Chronic)	Disease or Syndrome
C0022661	ESRD (Kidney Failure, Chronic)	Disease or Syndrome
C0022661	CHRONIC RENAL FAILURE (Kidney Failure, Chronic)	Disease or Syndrome
C0022661	Chronic Renal Disease (Kidney Failure, Chronic)	Disease or Syndrome
C0022661	ESRD - End stage renal disease (Kidney Failure, Chronic)	Disease or Syndrome
C0022661	Chronic Kidney disorder (Kidney Failure, Chronic)	Disease or Syndrome
C0022661	Failure, renal -chronic (Kidney Failure, Chronic)	Disease or Syndrome
C0022665	Renal tumour (Kidney Neoplasm)	Neoplastic Process
C0022672	ACUTE TUBULAR NECROSIS (Acute Kidney Tubular Necrosis)	Disease or Syndrome
C0022679	Cystic kidney disease (Cystic kidney)	Disease or Syndrome
C0022679	Cystic kidney	Disease or Syndrome
C0022680	Disease, Polycystic Kidney (Polycystic Kidney Diseases)	Disease or Syndrome
C0022735	Hypogonadotropic Hypogonadism (Klinefelter Syndrome)	Disease or Syndrome
C0022783	Lichen sclerosus et atrophicus of the vulva (Vulvar Lichen Sclerosus)	Disease or Syndrome
C0022890	LABYRINTHINE DISORDER (Labyrinthine disorder)	Disease or Syndrome
C0022890	Labyrinthitis (Labyrinthine disorder)	Disease or Syndrome
C0022893	OTITIS INTERNA (Labyrinthitis)	Disease or Syndrome
C0022893	LABYRINTHITIS (Labyrinthitis)	Disease or Syndrome
C0022951	Intolerance, Lactose (Lactose Intolerance)	Disease or Syndrome
C0023009	speech Language impairment (Speech and language disorder)	Disease or Syndrome
C0023066	LARYNGOSPASM (Laryngospasm)	Disease or Syndrome
C0023066	LARYNGEAL SPASM (Laryngospasm)	Disease or Syndrome
C0023211	LBBB (Left Bundle-Branch Block)	Disease or Syndrome
C0023211	BUNDLE BRANCH BLOCK, LEFT (Left Bundle-Branch Block)	Disease or Syndrome
C0023212	Left Congestive heart failure (Left-Sided Heart Failure)	Disease or Syndrome
C0023213	LV outflow Obstruction (Ventricular Outflow Obstruction, Left)	Disease or Syndrome
C0023213	Left ventricular outflow obstruction (Ventricular Outflow Obstruction, Left)	Disease or Syndrome
C0023218	LEG CRAMPS (Leg cramps)	Sign or Symptom
C0023218	LEG CRAMP (Leg cramps)	Sign or Symptom
C0023218	cramping leg (Leg cramps)	Sign or Symptom
C0023222	Pain in leg (Pain in lower limb)	Sign or Symptom
C0023222	LEG PAIN (Pain in lower limb)	Sign or Symptom
C0023222	Lower extremities pain (Pain in lower limb)	Sign or Symptom
C0023223	Lower Extremity Ulcer (Leg Ulcer)	Disease or Syndrome
C0023223	Leg Ulcer	Disease or Syndrome
C0023267	Fibroid (Fibroid Tumor)	Neoplastic Process
C0023267	Fibroids (Fibroid Tumor)	Neoplastic Process
C0023267	LEIOMYOMA (Fibroid Tumor)	Neoplastic Process
C0023370	Saddle embolus (Leriche Syndrome)	Disease or Syndrome
C0023370	Saddle Embolism (Leriche Syndrome)	Disease or Syndrome
C0023374	LNS (Lesch-Nyhan Syndrome)	Disease or Syndrome
C0023380	Lethargic (Lethargy)	Sign or Symptom
C0023380	LETHARGY (Lethargy)	Sign or Symptom
C0023380	Stuporous (Lethargy)	Sign or Symptom
C0023418	LEUKEMIA (leukemia)	Neoplastic Process
C0023418	Leukemia, Disease (leukemia)	Neoplastic Process
C0023434	CLL (Chronic Lymphocytic Leukemia)	Neoplastic Process
C0023434	Chronic lymphocytic leukaemia (Chronic Lymphocytic Leukemia)	Neoplastic Process
C0023434	Chronic lymphoid leukemia (Chronic Lymphocytic Leukemia)	Neoplastic Process
C0023465	AML (Acute monocytic leukemia)	Neoplastic Process
C0023467	AML (Leukemia, Myelocytic, Acute)	Neoplastic Process
C0023467	Acute myeloid leukaemia (Leukemia, Myelocytic, Acute)	Neoplastic Process
C0023467	Acute myelogenous leukaemia (Leukemia, Myelocytic, Acute)	Neoplastic Process
C0023473	Chronic myelogenous leukaemia (Myeloid Leukemia, Chronic)	Neoplastic Process
C0023479	Acute myelomonocytic leukaemia (Acute myelomonocytic leukemia)	Neoplastic Process
C0023487	Acute promyelocytic leukaemia (Acute Promyelocytic Leukemia)	Neoplastic Process
C0023492	Leukemia, T-Cell	Neoplastic Process
C0023493	t-all (Adult T-Cell Lymphoma/Leukemia)	Neoplastic Process
C0023501	LEUKEMOID REACTION (Leukemoid Reaction)	Disease or Syndrome
C0023518	Leucocytosis (Leukocytosis)	Disease or Syndrome
C0023518	Leukocytoses (Leukocytosis)	Disease or Syndrome
C0023518	Elevated white blood count (Leukocytosis)	Disease or Syndrome
C0023522	MLD (Leukodystrophy, Metachromatic)	Disease or Syndrome
C0023524	Progressive multifocal leucoencephalopathy (Leukoencephalopathy, Progressive Multifocal)	Disease or Syndrome
C0023529	Periventricular white matter disease (Leukomalacia, Periventricular)	Disease or Syndrome
C0023529	PVL (Leukomalacia, Periventricular)	Disease or Syndrome
C0023530	LEUKOPENIA (Leukopenia)	Disease or Syndrome
C0023530	NEUTROPENIA (Leukopenia)	Disease or Syndrome
C0023530	Leukopenias (Leukopenia)	Disease or Syndrome
C0023530	Low white blood cell count (Leukopenia)	Disease or Syndrome
C0023646	LICHEN PLANUS (Lichen Planus)	Disease or Syndrome
C0023652	Lichen Sclerosus (Lichen Sclerosus et Atrophicus)	Disease or Syndrome
C0023788	Disease, Whipple's (Whipple Disease)	Disease or Syndrome
C0023798	LIPOMA (Lipoma)	Neoplastic Process
C0023798	Lipomata (Lipoma)	Neoplastic Process
C0023801	Lipomatosis	Disease or Syndrome
C0023827	LIPOSARCOMA (liposarcoma)	Neoplastic Process
C0023882	Little Disease (Little's Disease)	Disease or Syndrome
C0023885	Hepatic Abscess (Liver Abscess)	Disease or Syndrome
C0023890	LIVER CIRRHOSIS (Liver Cirrhosis)	Disease or Syndrome
C0023890	CIRRHOSIS (Liver Cirrhosis)	Disease or Syndrome
C0023890	CIRRHOSIS OF LIVER (Liver Cirrhosis)	Disease or Syndrome
C0023890	HEPATIC CIRRHOSIS (Liver Cirrhosis)	Disease or Syndrome
C0023890	CIRRHOSIS LIVER (Liver Cirrhosis)	Disease or Syndrome
C0023891	ALCOHOLIC CIRRHOSIS (Liver Cirrhosis, Alcoholic)	Disease or Syndrome
C0023891	Alcoholic cirrhosis of liver (Liver Cirrhosis, Alcoholic)	Disease or Syndrome
C0023895	LIVER DISEASE (Liver diseases)	Disease or Syndrome
C0023895	Liver condition (Liver diseases)	Disease or Syndrome
C0023895	Disease of liver (Liver diseases)	Disease or Syndrome
C0023895	hepatic condition (Liver diseases)	Disease or Syndrome
C0023895	Hepatopathy (Liver diseases)	Disease or Syndrome
C0023895	HEPATIC DISEASE (NOS) (Liver diseases)	Disease or Syndrome
C0023896	ALCOHOLIC LIVER DISEASE (Alcoholic Liver Diseases)	Disease or Syndrome
C0023903	Tumors liver (Liver neoplasms)	Neoplastic Process
C0023903	Hepatoma (Liver neoplasms)	Neoplastic Process
C0023903	liver tumour (Liver neoplasms)	Neoplastic Process
C0023903	Tumour of liver (Liver neoplasms)	Neoplastic Process
C0023903	HEPATIC NEOPLASM (Liver neoplasms)	Neoplastic Process
C0023944	'Locked in' syndrome (Locked-In Syndrome)	Disease or Syndrome
C0024003	LORDOSIS (Lordosis)	Disease or Syndrome
C0024031	Low backpain (Low Back Pain)	Sign or Symptom
C0024031	lower backpain (Low Back Pain)	Sign or Symptom
C0024031	LUMBAGO (Low Back Pain)	Sign or Symptom
C0024031	Lumbar pain (Low Back Pain)	Sign or Symptom
C0024050	Lower GI bleeding (Lower gastrointestinal hemorrhage)	Disease or Syndrome
C0024110	Abscess, Lung (Lung Abscess)	Disease or Syndrome
C0024110	abscess lungs (Lung Abscess)	Disease or Syndrome
C0024110	LUNG, ABSCESS (Lung Abscess)	Disease or Syndrome
C0024110	PULMONARY ABSCESS (Lung Abscess)	Disease or Syndrome
C0024115	Disease, Lung (Lung diseases)	Disease or Syndrome
C0024115	Pulmonary condition (Lung diseases)	Disease or Syndrome
C0024115	Disease of lung (Lung diseases)	Disease or Syndrome
C0024115	PULMONARY DISEASE (Lung diseases)	Disease or Syndrome
C0024115	Lung condition (Lung diseases)	Disease or Syndrome
C0024115	Disease lung (Lung diseases)	Disease or Syndrome
C0024115	Disorder of Lung (Lung diseases)	Disease or Syndrome
C0024117	COPD NOS (Chronic Obstructive Airway Disease)	Disease or Syndrome
C0024117	CHRONIC OBSTRUCTIVE PULMONARY DISEASE (Chronic Obstructive Airway Disease)	Disease or Syndrome
C0024117	Chronic obstructive pulmonary disease, unspecified (Chronic Obstructive Airway Disease)	Disease or Syndrome
C0024117	Chronic airway obstruction (Chronic Obstructive Airway Disease)	Disease or Syndrome
C0024117	CHRONIC OBSTRUCTIVE LUNG DISEASE (Chronic Obstructive Airway Disease)	Disease or Syndrome
C0024121	Lung Neoplasm (Lung Neoplasms)	Neoplastic Process
C0024121	Neoplasm of Lung (Lung Neoplasms)	Neoplastic Process
C0024121	Tumour of lung (Lung Neoplasms)	Neoplastic Process
C0024121	lung tumour (Lung Neoplasms)	Neoplastic Process
C0024131	Lupus (Lupus Vulgaris)	Disease or Syndrome
C0024138	lupus (Lupus Erythematosus, Discoid)	Disease or Syndrome
C0024138	DISCOID LUPUS (Lupus Erythematosus, Discoid)	Disease or Syndrome
C0024141	Lupus Erythematosus, Systemic	Disease or Syndrome
C0024141	SLE NOS (Lupus Erythematosus, Systemic)	Disease or Syndrome
C0024141	SYSTEMIC LUPUS ERYTHEMATOSIS (Lupus Erythematosus, Systemic)	Disease or Syndrome
C0024143	LUPUS NEPHRITIS (Lupus Nephritis)	Disease or Syndrome
C0024198	Disease, Lyme (Lyme Disease)	Disease or Syndrome
C0024221	Lymphangioma	Neoplastic Process
C0024225	Lymphangitides (Lymphangitis)	Disease or Syndrome
C0024282	LYMPHOCYTOSIS (Lymphocytosis)	Disease or Syndrome
C0024291	HLH (Lymphohistiocytosis, Hemophagocytic)	Disease or Syndrome
C0024299	LYMPHOMA (Lymphoma)	Neoplastic Process
C0024299	LYMPHOMA, MALIGNANT (Lymphoma)	Neoplastic Process
C0024301	Follicular Lymphoma (Lymphoma, Follicular)	Neoplastic Process
C0024302	Large cell lymphoma (Reticulosarcoma)	Neoplastic Process
C0024302	lymphoma large cell (Reticulosarcoma)	Neoplastic Process
C0024305	Lymphoma, Nonhodgkin's (Lymphoma, Non-Hodgkin)	Neoplastic Process
C0024305	NHL, NOS (Lymphoma, Non-Hodgkin)	Neoplastic Process
C0024305	Non-Hodgkin`s lymphoma (Lymphoma, Non-Hodgkin)	Neoplastic Process
C0024305	non Hodgkin (Lymphoma, Non-Hodgkin)	Neoplastic Process
C0024305	NONHODGKINS LYMPHOMA (Lymphoma, Non-Hodgkin)	Neoplastic Process
C0024307	AIL (Lymphomatoid Granulomatosis)	Neoplastic Process
C0024312	LYMPHOCYTOPENIA (Lymphopenia)	Disease or Syndrome
C0024312	LYMPHOPENIA (Lymphopenia)	Disease or Syndrome
C0024314	Lymphoproliferative disease (Lymphoproliferative Disorders)	Neoplastic Process
C0024314	Lymphoproliferative Disorder (Lymphoproliferative Disorders)	Neoplastic Process
C0024419	Waldenstrom macroglobulinaemia (Waldenstrom Macroglobulinemia)	Neoplastic Process
C0024419	Waldenstroms Macroglobulinaemia (Waldenstrom Macroglobulinemia)	Neoplastic Process
C0024421	MACROGLOSSIA (Macroglossia)	Disease or Syndrome
C0024437	MACULAR DEGENERATION (Macular degeneration)	Disease or Syndrome
C0024440	Macular Edema (Macular Edema, Cystoid)	Disease or Syndrome
C0024449	MYCETOMA (Mycetoma)	Disease or Syndrome
C0024523	MALABSORPTION (Malabsorption Syndrome)	Disease or Syndrome
C0024530	MALARIA (Malaria)	Disease or Syndrome
C0024586	Serotonin syndrome (Malignant Carcinoid Syndrome)	Disease or Syndrome
C0024591	HYPERTHERMIA, MALIGNANT (Malignant hyperpyrexia due to anesthesia)	Disease or Syndrome
C0024620	Cancer liver (Primary Malignant Liver Neoplasm)	Neoplastic Process
C0024623	Cancer, Stomach (Malignant neoplasm of stomach)	Neoplastic Process
C0024623	Cancer stomach (Malignant neoplasm of stomach)	Neoplastic Process
C0024623	Gastric Cancer (Malignant neoplasm of stomach)	Neoplastic Process
C0024623	CA - Cancer of stomach (Malignant neoplasm of stomach)	Neoplastic Process
C0024623	Cancer of Stomach (Malignant neoplasm of stomach)	Neoplastic Process
C0024623	GASTRIC CANCER (Malignant neoplasm of stomach)	Neoplastic Process
C0024633	mallory weiss tears (Mallory-Weiss Syndrome)	Disease or Syndrome
C0024689	Mandibular Disease (Mandibular Diseases)	Disease or Syndrome
C0024790	PNH (Paroxysmal nocturnal hemoglobinuria)	Disease or Syndrome
C0024796	MARFAN'S SYNDROME (Marfan Syndrome)	Disease or Syndrome
C0024796	Marfans Syndrome (Marfan Syndrome)	Disease or Syndrome
C0024799	Marginal Ulcer (Marginal ulcer)	Disease or Syndrome
C0024902	Pain of breast (Mastodynia)	Sign or Symptom
C0024902	Pain in the breast (Mastodynia)	Sign or Symptom
C0024904	MASTOIDITIS (Mastoiditis)	Disease or Syndrome
C0024950	Maxillary Disease (Maxillary Diseases)	Disease or Syndrome
C0024959	Maxillary Sinusitis	Disease or Syndrome
C0025007	MEASLES (Measles)	Disease or Syndrome
C0025061	mediastinum disease (Mediastinal Diseases)	Disease or Syndrome
C0025062	PNEUMOMEDIASTINUM (Mediastinal Emphysema)	Disease or Syndrome
C0025064	MEDIASTINITIS (Mediastinitis)	Disease or Syndrome
C0025149	MEDULLOBLASTOMA, MALIGNANT (Medulloblastoma)	Neoplastic Process
C0025149	MEDULLOBLASTOMA (Medulloblastoma)	Neoplastic Process
C0025167	Megakaryocytic hyperplasia	Disease or Syndrome
C0025202	MELANOMA (melanoma)	Neoplastic Process
C0025202	Cancer melanoma (melanoma)	Neoplastic Process
C0025202	MALIGNANT MELANOMA (melanoma)	Neoplastic Process
C0025202	Melanomas (melanoma)	Neoplastic Process
C0025267	MEN 1 (Multiple Endocrine Neoplasia Type 1)	Neoplastic Process
C0025268	MEN 2 (Multiple Endocrine Neoplasia Type 2a)	Neoplastic Process
C0025281	MENIERE DISEASE (Meniere Disease)	Disease or Syndrome
C0025281	MENIERE'S SYNDROME (Meniere Disease)	Disease or Syndrome
C0025281	M√©ni√®res Disease (Meniere Disease)	Disease or Syndrome
C0025281	M√©ni√®re Disease (Meniere Disease)	Disease or Syndrome
C0025281	Meniere (Meniere Disease)	Disease or Syndrome
C0025286	MENINGIOMA (Meningioma)	Neoplastic Process
C0025286	MENINGIOMAS (Meningioma)	Neoplastic Process
C0025287	MENINGEAL IRRITATION (Meningism)	Sign or Symptom
C0025287	MENINGISMUS (Meningism)	Sign or Symptom
C0025289	Meningitides (Meningitis)	Disease or Syndrome
C0025289	MENINGITIS (Meningitis)	Disease or Syndrome
C0025289	Inflammation of meninges (Meningitis)	Disease or Syndrome
C0025290	ASEPTIC MENINGITIS (Aseptic Meningitis)	Disease or Syndrome
C0025297	Viral Meningitis (Viral meningitis)	Disease or Syndrome
C0025299	Meningocele	Disease or Syndrome
C0025309	MENINGOENCEPHALITIS (Meningoencephalitis)	Disease or Syndrome
C0025322	Early menopause (Premature Menopause)	Disease or Syndrome
C0025470	Mesenteric Panniculitis	Disease or Syndrome
C0025500	MESOTHELIOMA (Mesothelioma)	Neoplastic Process
C0025517	metabolic condition (Metabolic Diseases)	Disease or Syndrome
C0025517	Metabolic derangement (Metabolic Diseases)	Disease or Syndrome
C0025517	Metabolic Disorder (Metabolic Diseases)	Disease or Syndrome
C0026113	MILIARIA (Miliaria)	Disease or Syndrome
C0026205	MIOSIS (Miosis disorder)	Disease or Syndrome
C0026205	Pupillary Miosis (Miosis disorder)	Disease or Syndrome
C0026205	Small Pupil (Miosis disorder)	Disease or Syndrome
C0026205	Small Pupils (Miosis disorder)	Disease or Syndrome
C0026205	Pupil, Constricted (Miosis disorder)	Disease or Syndrome
C0026265	Abnormal mitral valve (Diseases of mitral valve)	Disease or Syndrome
C0026265	disease mitral valve (Diseases of mitral valve)	Disease or Syndrome
C0026265	Mitral Valve Disorder (Diseases of mitral valve)	Disease or Syndrome
C0026265	Diseases of mitral valve	Disease or Syndrome
C0026265	MITRAL VALVE DISEASE (Diseases of mitral valve)	Disease or Syndrome
C0026265	mitral valvular disease (Diseases of mitral valve)	Disease or Syndrome
C0026267	MITRAL VALVE PROLAPSE (Mitral Valve Prolapse Syndrome)	Disease or Syndrome
C0026267	Standing INTOLERANCE (Mitral Valve Prolapse Syndrome)	Disease or Syndrome
C0026267	Mitral valve prolapse, posterior leaflet (Mitral Valve Prolapse Syndrome)	Disease or Syndrome
C0026267	Mitral prolapse (Mitral Valve Prolapse Syndrome)	Disease or Syndrome
C0026269	MITRAL STENOSIS (Mitral Valve Stenosis)	Disease or Syndrome
C0026269	MITRAL VALVE, STENOSIS (Mitral Valve Stenosis)	Disease or Syndrome
C0026269	MITRAL VALVE STENOSIS (Mitral Valve Stenosis)	Disease or Syndrome
C0026269	Bicuspid Valve Stenosis (Mitral Valve Stenosis)	Disease or Syndrome
C0026272	MIXED CONNECTIVE TISSUE DISEASE (Mixed Connective Tissue Disease)	Disease or Syndrome
C0026272	MCTD (Mixed Connective Tissue Disease)	Disease or Syndrome
C0026277	Adenoma, Pleomorphic (Mixed Salivary Gland Tumor)	Neoplastic Process
C0026277	Pleomorphic Adenoma (Mixed Salivary Gland Tumor)	Neoplastic Process
C0026470	MGUS (Monoclonal Gammopathy of Undetermined Significance)	Neoplastic Process
C0026470	Monoclonal Gammopathy of Unknown Significance (Monoclonal Gammopathy of Undetermined Significance)	Neoplastic Process
C0026470	monoclonal gammopathy (Monoclonal Gammopathy of Undetermined Significance)	Neoplastic Process
C0026603	MOTION SICKNESS (Motion Sickness)	Disease or Syndrome
C0026603	Motion illnesses (Motion Sickness)	Disease or Syndrome
C0026650	MOVEMENT DISORDERS (Movement Disorders)	Disease or Syndrome
C0026650	Unusual movements (Movement Disorders)	Disease or Syndrome
C0026654	MOYAMOYA (Moyamoya Disease)	Disease or Syndrome
C0026654	Moya-Moya Disease (Moyamoya Disease)	Disease or Syndrome
C0026654	Moyamoya Syndrome (Moyamoya Disease)	Disease or Syndrome
C0026691	KD (Mucocutaneous Lymph Node Syndrome)	Disease or Syndrome
C0026764	MULTIPLE MYELOMA (Multiple Myeloma)	Neoplastic Process
C0026764	MYELOMA (Multiple Myeloma)	Neoplastic Process
C0026764	Cell Myeloma, Plasma (Multiple Myeloma)	Neoplastic Process
C0026769	MULTIPLE SCLEROSIS (Multiple Sclerosis)	Disease or Syndrome
C0026780	MUMPS (Mumps)	Disease or Syndrome
C0026780	Infectious parotitis (Mumps)	Disease or Syndrome
C0026821	cramping (Muscle Cramp)	Sign or Symptom
C0026821	Spasm (Muscle Cramp)	Sign or Symptom
C0026821	CRAMP (Muscle Cramp)	Sign or Symptom
C0026821	Cramp, Muscle (Muscle Cramp)	Sign or Symptom
C0026821	Cramps (Muscle Cramp)	Sign or Symptom
C0026821	MUSCLE CRAMPS (Muscle Cramp)	Sign or Symptom
C0026825	Flaccidity (Flaccid Muscle Tone)	Sign or Symptom
C0026825	Flaccid Muscle Tone	Sign or Symptom
C0026837	Rigidity (Muscle Rigidity)	Sign or Symptom
C0026837	Rigid (Muscle Rigidity)	Sign or Symptom
C0026837	Rigor (Muscle Rigidity)	Sign or Symptom
C0026837	MUSCLE RIGIDITY (Muscle Rigidity)	Sign or Symptom
C0026838	SPASTICITY (Muscle Spasticity)	Sign or Symptom
C0026838	Spastic (Muscle Spasticity)	Sign or Symptom
C0026838	MUSCLE SPASTICITY (Muscle Spasticity)	Sign or Symptom
C0026847	SMA (Spinal Muscular Atrophy)	Disease or Syndrome
C0026848	MYOPATHY (Myopathy)	Disease or Syndrome
C0026850	Dystrophy, Muscular (Muscular Dystrophy)	Disease or Syndrome
C0026884	MUTISM (Mutism)	Disease or Syndrome
C0026884	Muteness (Mutism)	Disease or Syndrome
C0026896	MYASTHENIA GRAVIS (Myasthenia Gravis)	Disease or Syndrome
C0026936	Mycoplasma Infection (Mycoplasma Infections)	Disease or Syndrome
C0026946	Mycosis (Mycoses)	Disease or Syndrome
C0026946	FUNGAL INFECTION (Mycoses)	Disease or Syndrome
C0026946	Fungal Infections (Mycoses)	Disease or Syndrome
C0026948	MYCOSIS FUNGOIDES (Mycosis Fungoides)	Neoplastic Process
C0026961	Dilated pupil (Mydriasis)	Sign or Symptom
C0026961	dilated pupils (Mydriasis)	Sign or Symptom
C0026961	PUPILLARY DILATION (Mydriasis)	Sign or Symptom
C0026961	Pupil Dilation (Mydriasis)	Sign or Symptom
C0026961	pupillary dilatation (Mydriasis)	Sign or Symptom
C0026987	MMM (Myelofibrosis)	Neoplastic Process
C0027051	HEART ATTACK (Myocardial Infarction)	Disease or Syndrome
C0027051	Heart disease onset (Myocardial Infarction)	Disease or Syndrome
C0027051	Infarction, Myocardial (Myocardial Infarction)	Disease or Syndrome
C0027051	Infarct, Myocardial (Myocardial Infarction)	Disease or Syndrome
C0027051	HEART INFARCTION (Myocardial Infarction)	Disease or Syndrome
C0027051	Heart Attacks (Myocardial Infarction)	Disease or Syndrome
C0027051	coronary infarction (Myocardial Infarction)	Disease or Syndrome
C0027051	Infarction of heart (Myocardial Infarction)	Disease or Syndrome
C0027059	MYOCARDITIS (Myocarditis)	Disease or Syndrome
C0027059	Myocardial inflammation (Myocarditis)	Disease or Syndrome
C0027066	MYOCLONUS (Myoclonus)	Sign or Symptom
C0027066	Myoclonic Jerks (Myoclonus)	Sign or Symptom
C0027066	Myoclonic Jerking (Myoclonus)	Sign or Symptom
C0027092	Myopic (Myopia)	Disease or Syndrome
C0027092	MYOPIA (Myopia)	Disease or Syndrome
C0027092	near vision (Myopia)	Disease or Syndrome
C0027121	MYOSITIS (Myositis)	Disease or Syndrome
C0027122	Muscle calcification (Myositis Ossificans)	Disease or Syndrome
C0027126	MYOTONIC MUSCULAR DYSTROPHY (Myotonic Dystrophy)	Disease or Syndrome
C0027134	Tympanitis (Myringitis)	Disease or Syndrome
C0027145	MYXOEDEMA (Myxedema)	Disease or Syndrome
C0027155	Myxosarcoma	Neoplastic Process
C0027269	NABOTHIAN CYST (Mucous retention cyst of cervix uteri)	Disease or Syndrome
C0027404	NARCOLEPSY (Narcolepsy)	Disease or Syndrome
C0027424	NASAL CONGESTION (Nasal congestion (finding))	Sign or Symptom
C0027424	Stuffy nose (Nasal congestion (finding))	Sign or Symptom
C0027430	Nasal Polyps	Disease or Syndrome
C0027430	NASAL POLYP (Nasal Polyps)	Disease or Syndrome
C0027497	NAUSEA (Nausea)	Sign or Symptom
C0027497	Nauseous (Nausea)	Sign or Symptom
C0027497	Nauseated (Nausea)	Sign or Symptom
C0027497	Nausea symptoms (Nausea)	Sign or Symptom
C0027497	symptoms nausea (Nausea)	Sign or Symptom
C0027497	symptom nausea (Nausea)	Sign or Symptom
C0027497	nauseating (Nausea)	Sign or Symptom
C0027497	nauseas (Nausea)	Sign or Symptom
C0027497	FEELING QUEASY (Nausea)	Sign or Symptom
C0027498	Nausea/vomiting (Nausea and vomiting)	Sign or Symptom
C0027498	Nausea with vomiting (Nausea and vomiting)	Sign or Symptom
C0027498	NAUSEA Emesis (Nausea and vomiting)	Sign or Symptom
C0027533	tumor neck (Neck Neoplasms)	Neoplastic Process
C0027543	ischemic necrosis (Avascular necrosis of bone)	Disease or Syndrome
C0027547	Necrotizing Scleritis	Disease or Syndrome
C0027609	NAS (Neonatal Abstinence Syndrome)	Disease or Syndrome
C0027627	metastatic disease (Neoplasm Metastasis)	Neoplastic Process
C0027627	Metastases (Neoplasm Metastasis)	Neoplastic Process
C0027627	Metastasis (Neoplasm Metastasis)	Neoplastic Process
C0027627	secondary (Neoplasm Metastasis)	Neoplastic Process
C0027627	metastatic condition (Neoplasm Metastasis)	Neoplastic Process
C0027627	metastatic Malignancy (Neoplasm Metastasis)	Neoplastic Process
C0027627	metastasis Neoplasm (Neoplasm Metastasis)	Neoplastic Process
C0027627	metastatic cancer (Neoplasm Metastasis)	Neoplastic Process
C0027627	Metastasize (Neoplasm Metastasis)	Neoplastic Process
C0027627	secondary cancer (Neoplasm Metastasis)	Neoplastic Process
C0027651	Oncology (Neoplasms)	Neoplastic Process
C0027651	NEOPLASM (Neoplasms)	Neoplastic Process
C0027651	Tumour (Neoplasms)	Neoplastic Process
C0027651	NEOPLASIA (Neoplasms)	Neoplastic Process
C0027651	Tumors (Neoplasms)	Neoplastic Process
C0027651	neoplastic syndrome (Neoplasms)	Neoplastic Process
C0027651	Neoplastic Disease (Neoplasms)	Neoplastic Process
C0027653	Tumour location (Neoplasms by Site)	Neoplastic Process
C0027662	MEA (Multiple Endocrine Neoplasia)	Disease or Syndrome
C0027662	MEN syndrome (Multiple Endocrine Neoplasia)	Disease or Syndrome
C0027662	Neoplasms, Multiple Endocrine (Multiple Endocrine Neoplasia)	Disease or Syndrome
C0027667	occult primary tumor (Neoplasms, Unknown Primary)	Neoplastic Process
C0027667	Unknown Malignancy (Neoplasms, Unknown Primary)	Neoplastic Process
C0027667	metastatic carcinoma of unknown primary (Neoplasms, Unknown Primary)	Neoplastic Process
C0027667	cancer primary unknown (Neoplasms, Unknown Primary)	Neoplastic Process
C0027668	Vessel Tumor (Neoplasms, Vascular Tissue)	Neoplastic Process
C0027671	Neoplastic Processes	Neoplastic Process
C0027671	Neoplastic process (Neoplastic Processes)	Neoplastic Process
C0027697	NEPHRITIS (Nephritis)	Disease or Syndrome
C0027707	Tubulointerstitial Nephritis (Nephritis, Interstitial)	Disease or Syndrome
C0027707	INTERSTITIAL NEPHRITIS (Nephritis, Interstitial)	Disease or Syndrome
C0027719	NEPHROSCLEROSIS (Nephrosclerosis)	Disease or Syndrome
C0027721	Disease, Minimal Change (Lipoid nephrosis)	Disease or Syndrome
C0027726	NEPHROTIC SYNDROME (Nephrotic Syndrome)	Disease or Syndrome
C0027765	Neurologic Disease (nervous system disorder)	Disease or Syndrome
C0027765	Neurological Diseases (nervous system disorder)	Disease or Syndrome
C0027765	Neurologic condition (nervous system disorder)	Disease or Syndrome
C0027765	Neurological condition (nervous system disorder)	Disease or Syndrome
C0027765	Neurological disease (nervous system disorder)	Disease or Syndrome
C0027765	Disease of nervous system (nervous system disorder)	Disease or Syndrome
C0027765	Disorders, Neurological (nervous system disorder)	Disease or Syndrome
C0027769	NERVOUSNESS (Nervousness)	Sign or Symptom
C0027769	Nervous (Nervousness)	Sign or Symptom
C0027796	NEURALGIA (Neuralgia)	Sign or Symptom
C0027796	Neuropathic Pain (Neuralgia)	Sign or Symptom
C0027796	Pains, Neuropathic (Neuralgia)	Sign or Symptom
C0027796	Neuralgias (Neuralgia)	Sign or Symptom
C0027809	Schwannoma (Neurilemmoma)	Neoplastic Process
C0027809	Schwannomas (Neurilemmoma)	Neoplastic Process
C0027813	NEURITIS (Neuritis)	Disease or Syndrome
C0027822	NEURODERMATITIS (Neurodermatitis)	Disease or Syndrome
C0027830	Neurofibroma (neurofibroma)	Neoplastic Process
C0027831	Neurofibromatosis (Neurofibromatosis 1)	Neoplastic Process
C0027832	Neurofibromatosis Type II (Neurofibromatosis 2)	Neoplastic Process
C0027832	NF2 (Neurofibromatosis 2)	Neoplastic Process
C0027849	NMS (Neuroleptic Malignant Syndrome)	Disease or Syndrome
C0027858	NEUROMA (Neuroma)	Neoplastic Process
C0027859	Vestibular Schwannoma (Acoustic Neuroma)	Neoplastic Process
C0027859	Acoustic Neuroma	Neoplastic Process
C0027859	Vestibular Schwannomas (Acoustic Neuroma)	Neoplastic Process
C0027868	Neuromuscular Disorders (Neuromuscular Diseases)	Disease or Syndrome
C0027873	NEUROMYELITIS OPTICA (Neuromyelitis Optica)	Disease or Syndrome
C0027927	NEUROSYPHILIS (Neurosyphilis)	Disease or Syndrome
C0027947	NEUTROPENIA (Neutropenia)	Disease or Syndrome
C0027947	Neutropenic condition (Neutropenia)	Disease or Syndrome
C0027960	Skin naevus (Nevus)	Neoplastic Process
C0027960	NEVUS (Nevus)	Neoplastic Process
C0027960	Moles (Nevus)	Neoplastic Process
C0027960	Moles, Skin (Nevus)	Neoplastic Process
C0027962	Nevus (Melanocytic nevus)	Neoplastic Process
C0027962	moles (Melanocytic nevus)	Neoplastic Process
C0028081	NIGHT SWEATS (Night sweats)	Sign or Symptom
C0028084	NIGHTMARES (Nightmares)	Sign or Symptom
C0028250	NOCTURNAL LEG CRAMPS (Nocturnal Leg Cramps)	Disease or Syndrome
C0028643	NUMBNESS (Numbness)	Sign or Symptom
C0028643	Loss of Sensation (Numbness)	Sign or Symptom
C0028734	NOCTURIA (Nocturia)	Disease or Syndrome
C0028738	NYSTAGMUS (Nystagmus)	Disease or Syndrome
C0028738	Pathologic Nystagmus (Nystagmus)	Disease or Syndrome
C0028754	Obesity, unspecified (Obesity)	Disease or Syndrome
C0028754	OBESITY (Obesity)	Disease or Syndrome
C0028754	OBESE (Obesity)	Disease or Syndrome
C0028756	Morbid Obesity (Obesity, Morbid)	Disease or Syndrome
C0028756	OBESITY, SEVERE (Obesity, Morbid)	Disease or Syndrome
C0028756	Morbid Obesity (Morbid obesity)	Disease or Syndrome
C0028838	Ocular Headache	Sign or Symptom
C0028840	Ocular Hypertension	Disease or Syndrome
C0028841	Globe hypotension (Ocular Hypotension)	Disease or Syndrome
C0028866	Third nerve palsy (Oculomotor Nerve Paralysis)	Disease or Syndrome
C0028866	3rd nerve palsy (Oculomotor Nerve Paralysis)	Disease or Syndrome
C0028945	Oligodendroglioma (oligodendroglioma)	Neoplastic Process
C0028961	LOW URINE OUTPUT (Oliguria)	Disease or Syndrome
C0028961	decrease urination (Oliguria)	Disease or Syndrome
C0028961	low Urine volume (Oliguria)	Disease or Syndrome
C0028961	Decreased Urine Output (Oliguria)	Disease or Syndrome
C0028961	OLIGURIA (Oliguria)	Disease or Syndrome
C0029089	OPHTHALMOPLEGIA (Ophthalmoplegia)	Sign or Symptom
C0029089	OCULOMOTOR PARALYSIS (Ophthalmoplegia)	Sign or Symptom
C0029118	Opportunistic Infection (Opportunistic Infections)	Disease or Syndrome
C0029124	Globe Atrophy (Optic Atrophy)	Disease or Syndrome
C0029124	OPTIC NERVE ATROPHY (Optic Atrophy)	Disease or Syndrome
C0029132	Optic Neuropathy (Disorder of the optic nerve)	Disease or Syndrome
C0029134	Neuritis, Optic (Optic Neuritis)	Disease or Syndrome
C0029134	Optic Neuropathy (Optic Neuritis)	Disease or Syndrome
C0029191	ORCHITIS (Orchitis)	Disease or Syndrome
C0029295	Oropharyngeal Tumour (Oropharyngeal Neoplasms)	Neoplastic Process
C0029400	Osteitis	Disease or Syndrome
C0029401	Paget disease (Osteitis Deformans)	Disease or Syndrome
C0029401	PAGET'S DISEASE OF BONE (Osteitis Deformans)	Disease or Syndrome
C0029401	Paget's Disease (Osteitis Deformans)	Disease or Syndrome
C0029408	OA (Degenerative polyarthritis)	Disease or Syndrome
C0029408	OSTEOARTHRITIS (Degenerative polyarthritis)	Disease or Syndrome
C0029408	DJD (Degenerative polyarthritis)	Disease or Syndrome
C0029408	DEGENERATIVE JOINT DISEASE (Degenerative polyarthritis)	Disease or Syndrome
C0029408	Joint degenerative (Degenerative polyarthritis)	Disease or Syndrome
C0029408	arthritis osteoarthritis (Degenerative polyarthritis)	Disease or Syndrome
C0029408	arthrosis (Degenerative polyarthritis)	Disease or Syndrome
C0029408	o a (Degenerative polyarthritis)	Disease or Syndrome
C0029408	ARTHROPATHY, DEGENERATIVE (Degenerative polyarthritis)	Disease or Syndrome
C0029408	OSTEOARTHROSIS (Degenerative polyarthritis)	Disease or Syndrome
C0029408	a o (Degenerative polyarthritis)	Disease or Syndrome
C0029408	Arthritis, Degenerative (Degenerative polyarthritis)	Disease or Syndrome
C0029410	OSTEOARTHRITIS OF HIP (Osteoarthritis of hip)	Disease or Syndrome
C0029410	hip oa (Osteoarthritis of hip)	Disease or Syndrome
C0029423	exostosis (Cartilaginous exostosis)	Neoplastic Process
C0029440	OSTEOMA (Osteoma)	Neoplastic Process
C0029443	OSTEOMYELITIS (Osteomyelitis)	Disease or Syndrome
C0029453	OSTEOPENIA (Osteopenia)	Disease or Syndrome
C0029454	BONE THICKENING (Osteopetrosis)	Disease or Syndrome
C0029454	OSTEOPETROSIS (Osteopetrosis)	Disease or Syndrome
C0029456	OSTEOPOROSIS (Osteoporosis)	Disease or Syndrome
C0029459	Osteoporosis, Senile	Disease or Syndrome
C0029459	Age related osteoporosis (Osteoporosis, Senile)	Disease or Syndrome
C0029877	EAR INFLAMMATION (Ear Inflammation)	Disease or Syndrome
C0029878	External Otitis (Otitis Externa)	Disease or Syndrome
C0029878	OTITIS EXTERNA (Otitis Externa)	Disease or Syndrome
C0029878	Unspecified otitis externa (Otitis Externa)	Disease or Syndrome
C0029882	OTITIS MEDIA (Otitis Media)	Disease or Syndrome
C0029883	Middle Ear Effusion (Otitis Media with Effusion)	Disease or Syndrome
C0029883	Middle Ear Effusions (Otitis Media with Effusion)	Disease or Syndrome
C0029896	ENT Disease (Otorhinolaryngologic Diseases)	Disease or Syndrome
C0029925	ovarian cancer (Ovarian Carcinoma)	Neoplastic Process
C0029925	ovarian ca (Ovarian Carcinoma)	Neoplastic Process
C0029925	ovarian primary cancer (Ovarian Carcinoma)	Neoplastic Process
C0029927	Ovarian Cysts	Disease or Syndrome
C0029927	OVARIAN CYST (Ovarian Cysts)	Disease or Syndrome
C0029927	Cyst of Ovary (Ovarian Cysts)	Disease or Syndrome
C0029927	Unspecified ovarian cysts (Ovarian Cysts)	Disease or Syndrome
C0029928	Ovarian Disease (Ovarian Diseases)	Disease or Syndrome
C0030185	Paget Disease of the Breast (Paget's Disease, Mammary)	Neoplastic Process
C0030185	Paget's Disease of the Nipple (Paget's Disease, Mammary)	Neoplastic Process
C0030193	Painful (Pain)	Sign or Symptom
C0030193	PAIN (Pain)	Sign or Symptom
C0030193	Ache (Pain)	Sign or Symptom
C0030193	Dolor (Pain)	Sign or Symptom
C0030193	pains (Pain)	Sign or Symptom
C0030193	Pain, unspecified (Pain)	Sign or Symptom
C0030193	Pain symptoms (Pain)	Sign or Symptom
C0030196	Pain in limb	Sign or Symptom
C0030196	EXTREMITY PAIN (Pain in limb)	Sign or Symptom
C0030196	Pain in extremities (Pain in limb)	Sign or Symptom
C0030196	pain extremities (Pain in limb)	Sign or Symptom
C0030196	Pain in Extremity (Pain in limb)	Sign or Symptom
C0030196	limbs pain (Pain in limb)	Sign or Symptom
C0030201	Post-Operative Pain (Pain, Postoperative)	Sign or Symptom
C0030201	post-op pain (Pain, Postoperative)	Sign or Symptom
C0030218	Paralysis of palate	Sign or Symptom
C0030283	Cyst, Pancreatic (Pancreatic Cyst)	Disease or Syndrome
C0030283	Cyst of the Pancreas (Pancreatic Cyst)	Disease or Syndrome
C0030283	Cyst of Pancreas (Pancreatic Cyst)	Disease or Syndrome
C0030286	pancreatic condition (Pancreatic Diseases)	Disease or Syndrome
C0030293	PANCREATIC INSUFFICIENCY (Pancreatic Insufficiency)	Disease or Syndrome
C0030297	Pancreatic Neoplasm	Neoplastic Process
C0030297	Pancreatic Tumour (Pancreatic Neoplasm)	Neoplastic Process
C0030299	PANCREATIC PSEUDOCYST (Pancreatic Pseudocyst)	Disease or Syndrome
C0030305	PANCREATITIS (Pancreatitis)	Disease or Syndrome
C0030305	Pancreatitides (Pancreatitis)	Disease or Syndrome
C0030312	PANCYTOPENIA (Pancytopenia)	Disease or Syndrome
C0030326	PANNICULITIS (Panniculitis)	Disease or Syndrome
C0030343	Panuveitis	Disease or Syndrome
C0030353	PAPILLOEDEMA (Papilledema)	Disease or Syndrome
C0030353	Optic disc oedema (Papilledema)	Disease or Syndrome
C0030353	Papillitis (Papilledema)	Disease or Syndrome
C0030354	PAPILLOMA (Papilloma)	Neoplastic Process
C0030360	PLS (Papillon-Lefevre Disease)	Disease or Syndrome
C0030360	PALS (Papillon-Lefevre Disease)	Disease or Syndrome
C0030389	PARAINFLUENZA INFECTION (Parainfluenza)	Disease or Syndrome
C0030389	para influenza (Parainfluenza)	Disease or Syndrome
C0030421	Paraganglioma	Neoplastic Process
C0030446	Adynamic ileus (Paralytic Ileus)	Disease or Syndrome
C0030446	ILEUS, PARALYTIC (Paralytic Ileus)	Disease or Syndrome
C0030469	Paranasal Sinus Disease (Paranasal Sinus Disorder)	Disease or Syndrome
C0030469	Sinus disease (Paranasal Sinus Disorder)	Disease or Syndrome
C0030469	Sinus condition (Paranasal Sinus Disorder)	Disease or Syndrome
C0030472	Paraneoplastic Syndrome (Paraneoplastic Syndromes)	Neoplastic Process
C0030483	PARAPHIMOSIS (Paraphimosis)	Disease or Syndrome
C0030486	Leg paralysis (Paraplegia)	Disease or Syndrome
C0030486	PARAPLEGIA (Paraplegia)	Disease or Syndrome
C0030552	muscle weakness (Paresis)	Disease or Syndrome
C0030552	PARESIS (Paresis)	Disease or Syndrome
C0030552	partial paralysis (Paresis)	Disease or Syndrome
C0030552	Pareses (Paresis)	Disease or Syndrome
C0030554	Tingling (Paresthesia)	Disease or Syndrome
C0030554	parasthesia (Paresthesia)	Disease or Syndrome
C0030554	parasthesias (Paresthesia)	Disease or Syndrome
C0030554	Paraesthesias (Paresthesia)	Disease or Syndrome
C0030554	PARESTHESIAS (Paresthesia)	Disease or Syndrome
C0030554	abnormal sensation (Paresthesia)	Disease or Syndrome
C0030567	PARKINSON DISEASE (Parkinson Disease)	Disease or Syndrome
C0030567	Parkinsons disease (Parkinson Disease)	Disease or Syndrome
C0030567	Parkinson Disorders (Parkinson Disease)	Disease or Syndrome
C0030567	disease parkinson s (Parkinson Disease)	Disease or Syndrome
C0030578	PARONYCHIA (Paronychia Inflammation)	Disease or Syndrome
C0030581	Parotid Gland Neoplasm (Parotid Neoplasms)	Neoplastic Process
C0030581	Parotid Neoplasm (Parotid Neoplasms)	Neoplastic Process
C0030581	parotid gland tumour (Parotid Neoplasms)	Neoplastic Process
C0030581	parotid tumour (Parotid Neoplasms)	Neoplastic Process
C0030583	PAROTITIS (Parotitis)	Disease or Syndrome
C0030583	Parotiditis (Parotitis)	Disease or Syndrome
C0030590	psvt (Paroxysmal supraventricular tachycardia)	Disease or Syndrome
C0030590	Paroxysmal supraventricular tachycardia	Disease or Syndrome
C0030591	PAROXYSMAL VENTRICULAR TACHYCARDIA (Paroxysmal ventricular tachycardia)	Disease or Syndrome
C0030591	Episodes of ventricular tachycardia (Paroxysmal ventricular tachycardia)	Disease or Syndrome
C0030785	pelvis abscess (Pelvic abscess)	Disease or Syndrome
C0030785	Pelvic Abscess (Pelvic abscess)	Disease or Syndrome
C0030794	PELVIC PAIN (Pelvic Pain)	Sign or Symptom
C0030805	Pemphigoid (Bullous pemphigoid)	Disease or Syndrome
C0030805	Bullous Pemphigoid (Bullous pemphigoid)	Disease or Syndrome
C0030807	PEMPHIGUS (Pemphigus)	Disease or Syndrome
C0030809	PEMPHIGUS VULGARIS (Pemphigus Vulgaris)	Disease or Syndrome
C0030824	Penicillin Allergic reactions (Allergy to penicillin)	Disease or Syndrome
C0030824	allergy penicillins (Allergy to penicillin)	Disease or Syndrome
C0030824	Allergy to penicillin	Disease or Syndrome
C0030824	PENICILLIN ALLERGY (Allergy to penicillin)	Disease or Syndrome
C0030824	pcn allergy (Allergy to penicillin)	Disease or Syndrome
C0030824	pcn allergy history (Allergy to penicillin)	Disease or Syndrome
C0030920	PEPTIC ULCER DISEASE (Peptic Ulcer)	Disease or Syndrome
C0030920	Ulcer disease (Peptic Ulcer)	Disease or Syndrome
C0030920	PEPTIC ULCER (Peptic Ulcer)	Disease or Syndrome
C0030920	Ulcer condition (Peptic Ulcer)	Disease or Syndrome
C0030925	perforation peptic ulcer (Peptic Ulcer Perforation)	Disease or Syndrome
C0031024	Periapical Abscess (Suppurative Periapical Periodontitis)	Disease or Syndrome
C0031024	Periapical Abscesses (Suppurative Periapical Periodontitis)	Disease or Syndrome
C0031036	POLYARTERITIS NODOSA (Polyarteritis Nodosa)	Disease or Syndrome
C0031039	Effusion, Pericardial (Pericardial effusion)	Disease or Syndrome
C0031039	FLUID, PERICARDIAL (Pericardial effusion)	Disease or Syndrome
C0031039	Pericardial Effusions (Pericardial effusion)	Disease or Syndrome
[truncated: 6,401 more rows]

## Sheet: Suppl. Table 2
INTERNAL USE ONLY: data/features.all.xlsx
Feature	Subcat	Category	Property		Category				Property
Frontal	ANAT	RAD	CAT		ANAT	Anatomy	radiology/RAD		CAT	categorical
temporal	ANAT	RAD	CAT		HEM	Hemorrhage			NUM	numerical
insula	ANAT	RAD	CAT		VAS	Vascular
parietal	ANAT	RAD	CAT		ECHO	Echocardiography	heart/HRT
occipital	ANAT	RAD	CAT		ECG	Electrocardiography
basal_ganglia	ANAT	RAD	CAT		SOC	Social history	history, exam/HEX
thalamus	ANAT	RAD	CAT		NIH	NIH
medulla	ANAT	RAD	CAT		VITAL	Vitals
pons	ANAT	RAD	CAT		LAB	Laboratory results	lab/LAB
midbrain	ANAT	RAD	CAT		CUI		CUI
cerebellum	ANAT	RAD	CAT
white_Matter	ANAT	RAD	CAT
Hemorrhagic	HEM	RAD	CAT
SevereCarotid	VAS	RAD	CAT
SevereMCA	VAS	RAD	CAT
SevereACA	VAS	RAD	CAT
SeverePCA	VAS	RAD	CAT
SevereVA	VAS	RAD	CAT
SevereBasilar	VAS	RAD	CAT
SeverePICA	VAS	RAD	CAT
SevereAICA	VAS	RAD	CAT
SevereSCA	VAS	RAD	CAT
ModerateCarotid	VAS	RAD	CAT
ModerateMCA	VAS	RAD	CAT
ModerateACA	VAS	RAD	CAT
ModeratePCA	VAS	RAD	CAT
ModerateVA	VAS	RAD	CAT
ModerateBasilar	VAS	RAD	CAT
ModeratePICA	VAS	RAD	CAT
ModerateAICA	VAS	RAD	CAT
ModerateSCA	VAS	RAD	CAT
OccludedCarotid	VAS	RAD	CAT
OccludedMCA	VAS	RAD	CAT
OccludedACA	VAS	RAD	CAT
OccludedPCA	VAS	RAD	CAT
OccludedVA	VAS	RAD	CAT
OccludedBasilar	VAS	RAD	CAT
OccludedPICA	VAS	RAD	CAT
OccludedAICA	VAS	RAD	CAT
OccludedSCA	VAS	RAD	CAT
DilLeftAtrium	ECHO	HRT	CAT
LowEF	ECHO	HRT	CAT
Vegetation	ECHO	HRT	CAT
Thrombus	ECHO	HRT	CAT
Mass	ECHO	HRT	CAT
PFO	ECHO	HRT	CAT
Mitral_annular_calcification	ECHO	HRT	CAT
Wall_motion_abnormality	ECHO	HRT	CAT
Left_ventricular_hypertrophy	ECHO	HRT	CAT
aortic_atheroma	ECHO	HRT	CAT
severe_aortic_stenosis	ECHO	HRT	CAT
severe_mitral_stenosis	ECHO	HRT	CAT
moderate_mitral_stenosis	ECHO	HRT	CAT
moderate_aortic_stenosis	ECHO	HRT	CAT
moderate_mitral_regurgitation	ECHO	HRT	CAT
severe_mitral_regurgitation	ECHO	HRT	CAT
moderate_aortic_regurgitation	ECHO	HRT	CAT
severe_aortic_regurgitation	ECHO	HRT	CAT
mitral_valve_prolapse	ECHO	HRT	CAT
Aortic_root_dilation	ECHO	HRT	CAT
transesophageal_echocardiogram	ECHO	HRT	CAT
Diastolic_dysfunction	ECHO	HRT	CAT
Pericardial_effusion	ECHO	HRT	CAT
normal_echo	ECHO	HRT	CAT
Mechanical_heart_valve	ECHO	HRT	CAT
Bioprosthetic_heart_valve	ECHO	HRT	CAT
Atrial_myxoma	ECHO	HRT	CAT
Atrial_septal_aneurysm	ECHO	HRT	CAT
Ejection_fraction	ECHO	HRT	NUM
RVSP	ECHO	HRT	NUM
sinus	ECG	HRT	CAT
TWI	ECG	HRT	CAT
ST	ECG	HRT	CAT
Prolonged_PR	ECG	HRT	CAT
PAC	ECG	HRT	CAT
PVC	ECG	HRT	CAT
tachycardia	ECG	HRT	CAT
bradycardia	ECG	HRT	CAT
LVH	ECG	HRT	CAT
Q_wave	ECG	HRT	CAT
prolonged_QT_interval	ECG	HRT	CAT
SVT	ECG	HRT	CAT
tobacco	SOC	HEX	CAT
ETOH	SOC	HEX	CAT
illicit_drug_use	SOC	HEX	CAT
NIHSS	NIH	HEX	NUM
Heart_Rate	VITAL	HEX	NUM
Blood_Pressure	VITAL	HEX	NUM
Respiratory_Rate	VITAL	HEX	NUM
Temperature	VITAL	HEX	NUM
Sodium	LAB	LAB	NUM
Chloride	LAB	LAB	NUM
BUN	LAB	LAB	NUM
Glucose	LAB	LAB	NUM
ALT	LAB	LAB	NUM
AST	LAB	LAB	NUM
pro_BNP	LAB	LAB	NUM
White_count	LAB	LAB	NUM
Hematocrit	LAB	LAB	NUM
Hemoglobin	LAB	LAB	NUM
Cholesterol	LAB	LAB	NUM
Triglycerides	LAB	LAB	NUM
HDL	LAB	LAB	NUM
LDL	LAB	LAB	NUM
TSH	LAB	LAB	NUM
PT	LAB	LAB	NUM
PTT	LAB	LAB	NUM
ESR	LAB	LAB	NUM
A1C	LAB	LAB	NUM

## Sheet: Suppl. Table 3
MICE-imputed pre-processed data for model development	Data processed for model development			Data processed for external validation	P-value
	YNHH (N=1215)	MGH (N=1411)	YNHH + MGH (N=2626)	MIMIC from BIDMC (N=499)	YNHH vs. MGH	YNHH+MGH vs. MIMIC
Age (median [IQR Q1-Q3])	71 [59-82]	69 [59-80]	70 [59-81]	73 [61-82]	0.0264874	0.627504
Male sex	611 (50.3%)	757 (53.6%)	1368 (52.1%)	232 (46.5%)	1	1
Admission Year	2015-2020	2016-2019	2015-2020	2001-2012	NA	NA
Characters in discharge summary texts (median [IQR Q1-Q3])	11271 [8872-14021]	13335 [10360-16470]	12226 [9530-15530]	11380 [7644-15165]	4.67353e-18	0.00715736
Words in discharge summary texts (median [IQR Q1-Q3])	1624 [1263-2058]	2055 [1595-2546]	1836 [1411-2360]	1658 [1159-2228]	2.21567e-35	0.00353529
NIHSS (median [IQR Q1-Q3]; %N)	6 [3-14]; 84.2%	8 [3-16]; 92.8%	6 [2-14]; 88.8%	15 [9-20]; 91.6%	5.17617e-08	3.0168e-38
Co-morbidities (CUI freq.)					0.003983	0.4245
Hypertension	987 (81.2%)	1109 (78.6%)	2096 (79.8%)	376 (75.4%)	0.835205	0.719713
Hyperlipidemia	397 (32.7%)	163 (11.6%)	560 (21.3%)	98 (19.6%)	0.00149306	0.791757
Diabetes	560 (46.1%)	505 (35.8%)	1065 (40.6%)	214 (42.9%)	0.255004	0.798677
Atrial fibrillation	471 (38.8%)	734 (52.0%)	1205 (45.9%)	215 (43.1%)	0.164352	0.766594
Cigarette use	0 (0.0%)	0 (0.0%)	0 (0.0%)	0 (0.0%)	NA	NA
Drug use	14 (1.2%)	18 (1.3%)	32 (1.2%)	4 (0.8%)	0.933537	0.767604
Coronary artery disease	212 (17.5%)	49 (3.5%)	261 (9.9%)	78 (15.6%)	0.00223927	0.260485
Heart failure	171 (14.1%)	154 (10.9%)	325 (12.4%)	132 (26.5%)	0.527222	0.0239501
Stroke Etiology					0.8312	0.001009
Large artery atherosclerosis (1)	239 (19.7%)	294 (20.8%)	533 (20.3%)	44 (8.8%)	0.8547	0.0333812
Cardioembolism (2)	339 (32.8%)	420 (29.8%)	819 (31.2%)	256 (51.3%)	0.6977	0.0267836
Small vessel disease (3)	184 (15.1%)	154 (10.9%)	338 (12.9%)	18 (3.6%)	0.40733	0.0224808
Other determined (4)	108 (8.9%)	134 (9.5%)	242 (9.2%)	87 (17.4%)	0.887256	0.11135
Cryptogenic (5)	285 (23.5%)	409 (29.0%)	694 (26.4%)	94 (18.8%)	0.445112	0.259245
Degree of Feature Completeness (>= 4)					0.9989	0.9995
UMLS CUIs (CUI)	1215 (100%)	1411 (100%)	2626 (100%)	499 (100%)	1	1
Neuroimaging (RAD)	1194 (98.3%)	1373 (97.3%)	2567 (97.8%)	484 (97.0%)	0.945003	0.956611
Cardiac data (HRT)	1210 (99.6%)	1389 (98.4%)	2599 (99.0%)	494 (99.0%)	0.935001	0.998516
Clinical History (HEX)	1146 (94.3%)	1366 (96.8%)	2512 (95.7%)	489 (98.0%)	0.85708	0.866622
Laboratory data (LAB)	1142 (94.0%)	1378 (97.7%)	2520 (96.0%)	466 (93.4%)	0.790963	0.851463
* Chi-squared tests for categorical variables and Student's t-tests for numerical variables. Those p-values < 0.05 are highlighted in red. The MIMIC data were imputed by Random Forests in MICE. Imputation by random sampling was nearly identical (data not shown).

## Sheet: Suppl. Table 4
INTERNAL USE ONLY: meta-analyses/performance.comparisons.v1.results.all.csv
	LR|mean_fit_time	LR|std_fit_time	LR|param_C	LR|param_l1_ratio	LR|mean_test_AUC	LR|std_test_AUC	LR|mean_test_Accuracy	LR|std_test_Accuracy	LR|mean_test_Precision	LR|std_test_Precision	LR|mean_test_Recall	LR|std_test_Recall	LR|mean_test_F1	LR|std_test_F1	LR|mean_test_Cohen_kappa	LR|std_test_Cohen_kappa	SVC|mean_fit_time	SVC|std_fit_time	SVC|param_kernel	SVC|param_C	SVC|param_gamma	SVC|mean_test_AUC	SVC|std_test_AUC	SVC|mean_test_Accuracy	SVC|std_test_Accuracy	SVC|mean_test_Precision	SVC|std_test_Precision	SVC|mean_test_Recall	SVC|std_test_Recall	SVC|mean_test_F1	SVC|std_test_F1	SVC|mean_test_Cohen_kappa	SVC|std_test_Cohen_kappa	XGB|mean_fit_time	XGB|std_fit_time	XGB|param_n_estimators	XGB|param_max_depth	XGB|param_learning_rate	XGB|param_gamma	XGB|param_reg_lambda	XGB|param_reg_alpha	XGB|param_subsample	XGB|mean_test_AUC	XGB|std_test_AUC	XGB|mean_test_Accuracy	XGB|std_test_Accuracy	XGB|mean_test_Precision	XGB|std_test_Precision	XGB|mean_test_Recall
age.sex.v1	0.314216	0.00364149	0.01	0.2	0.619746	0.0164209	0.424806	0.00665845	0.262656	0.0276189	0.278683	0.0118064	0.282597	0.0117599	0.0260308	0.0143532	0.717177	0.0101107	rbf	10	0.0001	0.63714	0.0133569	0.350388	0.0160623	0.426524	0.0513907	0.379189	0.011545	0.335353	0.0283382	0.148049	0.019528	1.35777	0.0140319	1000	5	0.1	5	1	0.5	0.75	0.635594	0.0128034	0.42739	0.0138285	0.254714	0.0375205	0.301313
age.sex.v2	0.110751	0.00106754	0.01	0.1	0.58481	0.0139033	0.423773	0	0.179583	0	0.25	0	0.252264	0	0	0	0.370216	0.00775625	poly	100000	100	0.588647	0.0090727	0.353488	0.0168574	0.342516	0.0108023	0.349537	0.0176711	0.331977	0.0137548	0.114642	0.0207142	0.407644	0.00256752	500	4	0.01	5	0	0	0.75	0.586324	0.014463	0.423773	0	0.179583	0	0.25
age.sex.v3	0.109493	0.00121098	0.1	1	0.621596	0.01688	0.429457	0.0151025	0.332535	0.0378082	0.297125	0.020884	0.305088	0.0169632	0.0484024	0.026467	0.772985	0.0160111	rbf	0.1	1	0.63725	0.0132094	0.391214	0.0146719	0.422595	0.0097401	0.36801	0.00835768	0.399146	0.0161154	0.155477	0.0139525	1.34101	0.00540579	1000	5	0.1	5	1	0.5	0.75	0.635594	0.0128034	0.42739	0.0138285	0.254714	0.0375205	0.301313
hex	0.719888	0.155395	100	0.2	0.573297	0.0288678	0.425323	0.00904024	0.341817	0.0737256	0.257013	0.00707891	0.276448	0.0121923	0.0158268	0.0114232	0.868507	0.0112784	rbf	100000	1e-09	0.576247	0.0252389	0.290439	0.0302491	0.377153	0.0332404	0.313494	0.0275958	0.2966	0.027881	0.0769837	0.0305603	1.05137	0.00334835	500	4	0.01	5	0	0	0.75	0.585335	0.0284271	0.421189	0.00462236	0.233582	0.0530179	0.249718
hexd	0.114365	0.00388662	0.01	0	0.571166	0.0277037	0.423256	0.00103359	0.179457	0.000253046	0.249695	0.000609756	0.252047	0.000432932	-0.00076426	0.00152852	0.828721	0.0250972	sigmoid	100000000	1e-07	0.570342	0.0177984	0.336951	0.0330345	0.363411	0.0250557	0.306561	0.0319318	0.319252	0.0179992	0.0805036	0.0330084	1.78597	0.0205017	1000	4	1	5	1	0.5	0.75	0.564522	0.025751	0.426873	0.00598234	0.2585	0.0321208	0.254745
lab	0.226454	0.00257839	1	1	0.592514	0.0218923	0.422222	0.00975088	0.331447	0.0605466	0.258625	0.00713426	0.287057	0.00907229	0.0173269	0.013789	1.33836	0.010757	sigmoid	1000000	1e-07	0.590726	0.0269621	0.29354	0.0246008	0.356823	0.0486338	0.337772	0.0240687	0.279405	0.0282563	0.0794273	0.0351914	2.0329	0.0116256	500	4	0.01	5	0	0	0.75	0.596014	0.0132424	0.422222	0.0109141	0.336297	0.0770369	0.262119
labd	0.122279	0.0106359	0.01	0	0.577833	0.0207706	0.42584	0.00301341	0.429414	0.156283	0.253753	0.00298619	0.261854	0.00712784	0.00726298	0.0063619	1.46409	0.0157527	sigmoid	1	0.1	0.574549	0.0188322	0.294574	0.0102059	0.351703	0.0201145	0.314997	0.0148305	0.296547	0.0082904	0.0689636	0.0192014	3.58556	0.0233953	1000	5	1	5	1	1	0.75	0.583903	0.00991442	0.417054	0.0152082	0.341893	0.0499692	0.273107
hrt	2.148	0.178937	0.1	0	0.631119	0.00892721	0.434625	0.0119423	0.360199	0.0244296	0.284435	0.0107864	0.343276	0.0143694	0.0688708	0.0230189	1.36925	0.0259048	rbf	1000	0.0001	0.619335	0.00879339	0.327132	0.050704	0.415246	0.0196432	0.341138	0.0383931	0.337938	0.0518397	0.115135	0.0451186	3.48623	0.0205217	500	5	0.1	5	0.5	0	0.75	0.630902	0.0202802	0.43876	0.00901064	0.422744	0.100955	0.272127
rad	0.110082	0.00149426	0.1	0	0.763731	0.0136442	0.593282	0.0185327	0.585855	0.0587858	0.491004	0.0229216	0.553517	0.0195141	0.380204	0.0281348	1.03048	0.0167296	rbf	1	0.1	0.768521	0.0140929	0.522997	0.0250846	0.577678	0.0355403	0.525203	0.0343246	0.535414	0.0274172	0.352864	0.0369945	3.70857	0.0137662	500	5	0.01	0	1	0	0.75	0.775326	0.0101921	0.6	0.0200421	0.570253	0.040398	0.507638
cui	15.2915	2.448	0.1	0.1	0.876072	0.00362399	0.69509	0.00980551	0.692321	0.0123674	0.633825	0.0219762	0.688141	0.0118059	0.551183	0.0157057	32.0011	0.364495	rbf	10	0.001	0.872049	0.00511549	0.673902	0.00551787	0.688688	0.00246206	0.668314	0.0115628	0.677198	0.00430318	0.542742	0.00665639	275.934	1.49838	1000	5	0.01	0	0	0	0.75	0.892487	0.00364063	0.726615	0.0158783	0.726062	0.0165189	0.675475
combn1.age.sex.v1	131.999	0.372298	1000	0.9	0.891237	0.00609653	0.723514	0.00400308	0.722934	0.00340181	0.665839	0.0137124	0.71643	0.00519427	0.592994	0.00628156	32.1789	5.3445	sigmoid	10000000	1e-09	0.873196	0.0150563	0.652196	0.0223241	0.676853	0.0127419	0.664033	0.0137003	0.656419	0.0209322	0.518538	0.0261602	236.997	0.993221	1000	4	0.01	0	0	0	0.75	0.908195	0.00257938	0.738501	0.0195018	0.738636	0.0232978	0.685004
combn2.age.sex.v1	163.475	0.477359	100	0.5	0.895332	0.0070548	0.729716	0.00842869	0.728699	0.00650855	0.670795	0.00839833	0.721603	0.00693981	0.602427	0.012384	32.3276	1.57605	sigmoid	1000000	1e-08	0.870806	0.00951375	0.650646	0.0088612	0.674194	0.01057	0.66469	0.00953369	0.654454	0.00916687	0.515568	0.0102571	234.616	0.392292	1000	4	0.01	0	0.5	0	0.75	0.911385	0.00206283	0.744703	0.0190164	0.742892	0.0229437	0.693003
combn3.age.sex.v1	81.6047	10.8969	0.1	0.1	0.896128	0.00498037	0.740052	0.0163915	0.739691	0.0164	0.695779	0.0279228	0.735344	0.0178951	0.621429	0.0250935	30.2468	0.600175	rbf	10	0.001	0.897811	0.0053145	0.724548	0.0152082	0.738708	0.00975642	0.724464	0.0105443	0.72712	0.014062	0.613993	0.01896	235.918	1.42852	1000	4	0.01	0	0	0	0.75	0.909524	0.00264959	0.74832	0.0187477	0.74868	0.0218489	0.69617
combn4.age.sex.v1	92.8584	0.545071	10000000000	0	0.88652	0.00644346	0.70646	0.00704816	0.705156	0.00673458	0.647725	0.0187443	0.69891	0.0094312	0.567834	0.0121059	30.7023	1.25631	sigmoid	1000000	1e-08	0.864608	0.0152557	0.635142	0.0281831	0.662231	0.0199505	0.64997	0.0217623	0.640092	0.0275064	0.495977	0.0351876	232.069	1.232	1000	4	0.01	0	0	0	0.75	0.905811	0.00242245	0.737468	0.0231465	0.737758	0.0266008	0.686777
combn5.age.sex.v1	84.8508	0.606752	1000	0	0.86221	0.0089669	0.678036	0.0126166	0.676501	0.0159248	0.610444	0.0170372	0.66878	0.0131172	0.522266	0.0178678	19.7858	12.2187	sigmoid	100000	1e-07	0.832942	0.0174041	0.593282	0.0355652	0.628374	0.0190043	0.601072	0.0158681	0.598296	0.0353707	0.437898	0.0393585	231.799	1.27236	1000	4	0.01	0	0	0	0.75	0.891775	0.00609928	0.720413	0.016618	0.719048	0.0210641	0.660255
combn6.age.sex.v1	4.45483	0.041413	100000000	0	0.797642	0.0100165	0.60155	0.0119423	0.598136	0.0181586	0.525157	0.0242811	0.584171	0.0156878	0.401736	0.0202391	1.62134	0.0119014	sigmoid	1000000	1e-08	0.747472	0.0110576	0.465116	0.0313078	0.522419	0.0268337	0.487808	0.0195315	0.47277	0.032961	0.279754	0.0353784	15.5308	0.151814	1000	4	0.01	5	0	0	0.75	0.814718	0.0133844	0.608269	0.0205812	0.605851	0.0259362	0.525586
combn1d.age.sex.v1	21.4061	1.70434	0.1	0	0.897877	0.00753108	0.747287	0.0110115	0.747329	0.00971063	0.70572	0.0191299	0.743506	0.0116753	0.632177	0.0170055	35.1169	0.76785	rbf	1	0.01	0.900597	0.00785443	0.71938	0.00904024	0.732858	0.0109577	0.726873	0.00624432	0.721255	0.0102322	0.60699	0.0128924	235.597	0.43038	1000	4	0.01	0	0.5	0	0.75	0.91327	0.00257846	0.745736	0.0209031	0.745477	0.0236074	0.69724
combn1d.age.sex.v2	26.6494	2.73226	0.1	0.1	0.897707	0.00650773	0.740568	0.00580102	0.739308	0.00615848	0.690324	0.0176214	0.735335	0.00681627	0.621036	0.0095696	35.4145	0.571059	rbf	1	0.01	0.899712	0.00827743	0.709044	0.017109	0.724942	0.0130798	0.713245	0.0111133	0.711727	0.0165305	0.593396	0.0221678	290.86	3.36908	1000	5	0.01	0	0.5	0	0.75	0.911656	0.00163315	0.745736	0.0213456	0.74668	0.0257358	0.694655
combn1d.age.sex.v1.maxinfo	18.6084	4.49631	0.1	0.3	0.892647	0.0050467	0.723117	0.0224401	0.723576	0.022952	0.675922	0.0257073	0.718183	0.0226419	0.594694	0.033163	34.5464	1.13292	rbf	1	0.01	0.893555	0.00651849	0.697662	0.020293	0.713263	0.0114014	0.700208	0.0175633	0.700153	0.0180859	0.577034	0.0249441	291.177	0.476431	1000	5	0.01	0	1	0	0.75	0.908325	0.00628009	0.73974	0.0174162	0.738468	0.0166552	0.692975
combn1d.age.sex.v2.maxinfo	15.4441	2.91852	0.1	0.3	0.893404	0.0041842	0.717922	0.0204256	0.715967	0.0206255	0.667003	0.0268537	0.711948	0.0209221	0.586713	0.0305805	35.1016	0.227283	rbf	1	0.01	0.8944	0.00502394	0.686234	0.0199443	0.704064	0.0148642	0.689573	0.0188838	0.689223	0.0187594	0.561836	0.0259709	344.686	2.44336	1000	6	0.01	0	0.5	0	0.75	0.908499	0.0049775	0.743377	0.0120044	0.742129	0.0123819	0.691321
combn1d.age.sex.v1.pca	30.8335	0.403925	0.1	0	0.897104	0.00708267	0.735401	0.0137316	0.735023	0.0130365	0.689907	0.0234229	0.730917	0.014974	0.614414	0.0207459	16.8427	0.565747	rbf	1	0.01	0.900372	0.00769206	0.718346	0.00611481	0.73257	0.00733062	0.726491	0.00368491	0.720098	0.00707945	0.606067	0.00790469	63.3936	0.534519	1000	4	0.1	0	1	0	0.75	0.877799	0.00578313	0.698191	0.0179321	0.696581	0.0205886	0.633501
combn1d.age.sex.v2.pca	26.0276	0.440531	0.1	0.1	0.896715	0.00839569	0.735401	0.0118526	0.733901	0.011333	0.686377	0.0148437	0.730213	0.0118627	0.613327	0.0168512	17.5721	1.24348	rbf	1	0.01	0.899403	0.00820558	0.709561	0.0145806	0.725091	0.0102775	0.71486	0.00671154	0.711899	0.0140703	0.594243	0.0182089	29.5034	0.149138	500	4	0.1	0	0.5	0	0.75	0.87348	0.0107626	0.691473	0.0141152	0.689944	0.0153605	0.62882
combn1d.age.sex.v1.maxinfo.pca	27.2668	1.52878	0.1	0	0.889723	0.0062	0.721558	0.0114286	0.71945	0.0121984	0.670716	0.00987983	0.716583	0.0108693	0.593392	0.0151774	17.1905	0.325085	rbf	1	0.01	0.893397	0.00666826	0.696104	0.0217314	0.712614	0.0125767	0.697535	0.0172456	0.698888	0.0195655	0.575346	0.0268149	90.9641	0.425487	1000	5	0.1	0	0.5	0	0.75	0.869452	0.00801994	0.688831	0.023486	0.687267	0.0233203	0.614438
combn1d.age.sex.v2.maxinfo.pca	30.7833	0.727712	0.1	0.1	0.890834	0.00478749	0.720519	0.0166396	0.718481	0.0177031	0.66346	0.0241505	0.714292	0.0185081	0.590112	0.0251971	12.5095	3.01231	rbf	1	0.01	0.894185	0.00501871	0.687273	0.0208829	0.704292	0.0158375	0.687962	0.0184232	0.689976	0.0198894	0.562801	0.0271836	69.9479	1.20231	500	5	0.1	0	0.5	0	0.75	0.868206	0.0120222	0.679481	0.0184104	0.67743	0.0158517	0.601568
[truncated: 23 more columns]

## Sheet: Suppl. Table 5
INTERNAL USE ONLY: ANL029a.combn1d.age.sex.v1.5fcv.optim.models.ensemb.pred.val.global.metrics.csv
Model	CV_fold	AUCROC	AP	ACC	BA	PRC	F1	KAPP
LR	0	0.889379	0.779348	0.731266	0.682305	0.731975	0.726705	0.606288
LR	1	0.890335	0.791147	0.741602	0.717926	0.741791	0.73837	0.626603
LR	2	0.901281	0.800513	0.75969	0.715142	0.756823	0.755429	0.649576
LR	3	0.89858	0.79689	0.75969	0.729442	0.758027	0.758016	0.652305
LR	4	0.90981	0.811339	0.744186	0.683788	0.748028	0.73901	0.626112
LR	Mean	0.897877	0.795847	0.747287	0.70572	0.747329	0.743506	0.632177
LR	STD	0.00842001	0.0118022	0.0123112	0.0213879	0.0108568	0.0130534	0.0190127
SVC	0	0.900044	0.794577	0.726098	0.6883	0.722983	0.72252	0.603725
SVC	1	0.895839	0.799989	0.726098	0.706436	0.72379	0.723593	0.606156
SVC	2	0.891278	0.783773	0.718346	0.682915	0.715106	0.714594	0.590222
SVC	3	0.900175	0.812435	0.73385	0.704394	0.732439	0.732796	0.616787
SVC	4	0.91482	0.81742	0.736434	0.684859	0.737615	0.732743	0.617021
SVC	Mean	0.900431	0.801639	0.728165	0.693381	0.726387	0.725249	0.606782
SVC	STD	0.00883321	0.0135774	0.00717025	0.0111769	0.00877901	0.00769462	0.011056
SVC2	0	0.88668	0.763377	0.723514	0.727292	0.736982	0.726263	0.612689
SVC2	1	0.881776	0.774936	0.710594	0.725565	0.722066	0.710323	0.594764
SVC2	2	0.878879	0.753787	0.713178	0.71613	0.720571	0.713173	0.595824
SVC2	3	0.885805	0.775518	0.713178	0.727842	0.736122	0.717278	0.601394
SVC2	4	0.901276	0.791912	0.73385	0.735198	0.74754	0.737032	0.627335
SVC2	Mean	0.886883	0.771906	0.718863	0.726406	0.732656	0.720814	0.606401
SVC2	STD	0.00863881	0.0143483	0.00973718	0.00682731	0.0112965	0.010882	0.0136941
XGB	0	0.913993	0.820984	0.728682	0.66648	0.725615	0.720634	0.600108
XGB	1	0.912889	0.827554	0.728682	0.687772	0.727045	0.724212	0.60251
XGB	2	0.912385	0.830611	0.75969	0.711749	0.766611	0.755796	0.644575
XGB	3	0.91752	0.846138	0.780362	0.754557	0.78106	0.778198	0.680265
XGB	4	0.909565	0.808805	0.731266	0.665642	0.727052	0.723877	0.606734
XGB	Mean	0.91327	0.826818	0.745736	0.69724	0.745477	0.740543	0.626839
XGB	STD	0.00288281	0.0136628	0.0233704	0.0371818	0.0263939	0.0254529	0.0349268
RF	0	0.909962	0.81864	0.687339	0.565746	0.73677	0.657448	0.514147
RF	1	0.901614	0.816632	0.682171	0.581889	0.731008	0.660055	0.509152
RF	2	0.898658	0.803789	0.697674	0.5994	0.741792	0.678267	0.534473
RF	3	0.90537	0.831833	0.677003	0.581896	0.718216	0.656904	0.503917
RF	4	0.909933	0.813903	0.710594	0.582027	0.762147	0.673142	0.553394
RF	Mean	0.905108	0.81696	0.690956	0.582192	0.737987	0.665163	0.523017
RF	STD	0.00501803	0.0100866	0.0133769	0.0119035	0.016119	0.00986437	0.0205532
MAX	0	0.907567	0.817571	0.73385	0.722773	0.736113	0.733137	0.621575
MAX	1	0.900154	0.815566	0.726098	0.725812	0.729325	0.723892	0.611843
MAX	2	0.903481	0.805616	0.739018	0.729506	0.738588	0.737385	0.627082
MAX	3	0.909052	0.833117	0.73385	0.733389	0.740239	0.73457	0.623779
MAX	4	0.915244	0.832384	0.749354	0.735921	0.756034	0.751307	0.645189
MAX	Mean	0.9071	0.820851	0.736434	0.72948	0.74006	0.736058	0.625894
MAX	STD	0.00573793	0.0117711	0.00857009	0.00536657	0.00985101	0.00991301	0.0121888
MIN	0	0.903116	0.806215	0.739018	0.702135	0.738107	0.736217	0.622665
MIN	1	0.901613	0.812782	0.73385	0.714593	0.732344	0.731152	0.616566
MIN	2	0.901391	0.813674	0.736434	0.697454	0.734704	0.732303	0.616437
MIN	3	0.909816	0.83211	0.754522	0.732037	0.754598	0.753233	0.647044
MIN	4	0.916741	0.827134	0.751938	0.696342	0.753737	0.746509	0.639731
MIN	Mean	0.906535	0.818383	0.743152	0.708512	0.742698	0.739883	0.628489
MIN	STD	0.00665787	0.0108004	0.00942356	0.0150124	0.0106733	0.00960813	0.0140711
MEAN	0	0.911198	0.817864	0.754522	0.725013	0.75308	0.75201	0.646422
MEAN	1	0.906	0.822381	0.739018	0.72841	0.738122	0.735633	0.626405
MEAN	2	0.908237	0.81704	0.744186	0.718823	0.742004	0.74157	0.629837
MEAN	3	0.913705	0.83856	0.757106	0.737153	0.756275	0.755902	0.650598
MEAN	4	0.919052	0.831736	0.757106	0.716714	0.756604	0.754694	0.648847
MEAN	Mean	0.911638	0.825516	0.750388	0.725223	0.749217	0.747962	0.640422
MEAN	STD	0.00506945	0.0093417	0.00829292	0.00815316	0.00857967	0.00891048	0.0113915
MEDIAN	0	0.910537	0.813958	0.741602	0.701943	0.738611	0.737451	0.624483
MEDIAN	1	0.906056	0.823665	0.741602	0.715582	0.739581	0.737922	0.627013
MEDIAN	2	0.906862	0.816535	0.744186	0.711455	0.742518	0.740566	0.627055
MEDIAN	3	0.911171	0.833355	0.75969	0.733654	0.758288	0.758205	0.653159
MEDIAN	4	0.91743	0.82754	0.75969	0.708718	0.76245	0.75569	0.649835
MEDIAN	Mean	0.910411	0.82301	0.749354	0.71427	0.74829	0.745967	0.636309
MEDIAN	STD	0.00451157	0.00793477	0.00949415	0.011918	0.0112175	0.0101331	0.0139532
ConsensusPred	0			0.744186	0.708775	0.741984	0.741345	0.62974
ConsensusPred	1			0.73385	0.714309	0.733539	0.730255	0.6185
ConsensusPred	2			0.736434	0.69521	0.735652	0.731951	0.613723
ConsensusPred	3			0.754522	0.732137	0.754948	0.754195	0.647544
ConsensusPred	4			0.749354	0.697405	0.748948	0.744463	0.636134
ConsensusPred	Mean			0.743669	0.709567	0.743014	0.740442	0.629128
ConsensusPred	STD			0.00864765	0.0148875	0.0089813	0.00977209	0.0135911

## Sheet: Suppl. Table 6
INTERNAL USE ONLY: ANL029a.combn1d.age.sex.v1.5fcv.optim.models.ensemb.pred.val.byclass.metrics.summ.csv
Clf	Class	TPTN_mean	TPTN_std	Accuracy_mean	Accuracy_std	FPFN_mean	FPFN_std	MisclfRate_mean	MisclfRate_std	BA_mean	BA_std	Precision_mean	Precision_std	F1_mean	F1_std	Kappa_mean	Kappa_std	FP_mean	FP_std	FPR_mean	FPR_std	FN_mean	FN_std	FNR_mean	FNR_std	PPV_mean	PPV_std	FDR_mean	FDR_std	NPV_mean	NPV_std	FOR_mean	FOR_std
LR	0	326.6	2.96648	0.8442	0.00779102	60.4	2.96648	0.1558	0.00779102	0.7974	0.0214895	0.8436	0.00736885	0.8422	0.00779102	0.6036	0.0226009	27.6	8.35464	0.0714	0.0218701	32.8	7.42967	0.085	0.0192484	0.733	0.0364074	0.267	0.0364074	0.8856	0.0204768	0.1144	0.0204768
LR	1	320.6	4.72229	0.8284	0.0121161	66.4	4.72229	0.1716	0.0121161	0.831	0.0107935	0.8334	0.0103827	0.8294	0.0121161	0.6534	0.0231149	41.4	5.36656	0.107	0.0138384	25	2.73861	0.0646	0.00712741	0.7712	0.0209929	0.2288	0.0209929	0.8794	0.0105972	0.1206	0.0105972
LR	2	350	4.89898	0.9044	0.0124016	37	4.89898	0.0956	0.0124016	0.8332	0.0256554	0.9044	0.0121573	0.904	0.01249	0.6688	0.0440704	18.2	4.02492	0.0468	0.0104499	18.8	3.56371	0.0484	0.00928978	0.7318	0.0428859	0.2682	0.0428859	0.9414	0.0103827	0.0586	0.0103827
LR	3	355.2	1.30384	0.9178	0.00311448	31.8	1.30384	0.0822	0.00311448	0.7636	0.0360389	0.9122	0.00618061	0.913	0.00659545	0.5802	0.0425347	10.6	2.70185	0.0272	0.00697854	21.2	3.83406	0.0546	0.00993982	0.72	0.0263629	0.28	0.0263629	0.9394	0.00993982	0.0606	0.00993982
SVC	0	320	4.84768	0.827	0.0124298	67	4.84768	0.173	0.0124298	0.7766	0.0302043	0.8258	0.016947	0.8252	0.0146185	0.5598	0.0423108	31	6.2849	0.0804	0.0163493	36	8.18535	0.0928	0.0212885	0.6978	0.025548	0.3022	0.025548	0.8746	0.0240271	0.1254	0.0240271
SVC	1	316	3.937	0.8164	0.0101637	71	3.937	0.1836	0.0101637	0.8166	0.00920869	0.8194	0.00896103	0.8172	0.0100349	0.6276	0.0194242	40.8	4.43847	0.1054	0.0114586	30.2	2.38747	0.0782	0.00605805	0.767	0.0178606	0.233	0.0178606	0.858	0.00880341	0.142	0.00880341
SVC	2	351.2	3.03315	0.9076	0.00770065	35.8	3.03315	0.0924	0.00770065	0.8432	0.0118195	0.9086	0.00541295	0.9076	0.00694982	0.6826	0.0204768	18.4	4.09878	0.0476	0.0103586	17.4	2.07364	0.0448	0.00535724	0.7358	0.0388162	0.2642	0.0388162	0.9456	0.00559464	0.0544	0.00559464
SVC	3	350.4	2.50998	0.9054	0.00650385	36.6	2.50998	0.0946	0.00650385	0.7528	0.030581	0.9006	0.00801873	0.9022	0.00719027	0.5364	0.0418127	15	2.91548	0.0386	0.00763544	21.6	3.20936	0.0558	0.008228	0.6396	0.0319108	0.3604	0.0319108	0.9376	0.00820366	0.0624	0.00820366
SVC2	0	321.6	6.46529	0.8312	0.0165288	65.4	6.46529	0.1688	0.0165288	0.7712	0.0272158	0.8268	0.018727	0.8274	0.0178969	0.5616	0.0485417	26.6	4.61519	0.0688	0.0117346	38.8	6.14003	0.1004	0.0159781	0.72	0.0349786	0.28	0.0349786	0.8674	0.0174011	0.1326	0.0174011
SVC2	1	315.8	4.32435	0.8158	0.0110318	71.2	4.32435	0.1842	0.0110318	0.8046	0.011327	0.8166	0.0115022	0.8144	0.011349	0.618	0.0229783	26.8	4.14729	0.0694	0.0108766	44.4	3.43511	0.1146	0.00879204	0.8178	0.0219249	0.1822	0.0219249	0.8158	0.0107098	0.1842	0.0107098
SVC2	2	349.4	3.97492	0.9028	0.0102811	37.6	3.97492	0.0972	0.0102811	0.8728	0.0103537	0.9128	0.00729383	0.9062	0.00941807	0.69	0.0285219	25.8	3.42053	0.0666	0.00896103	11.8	0.83666	0.0304	0.00250998	0.6864	0.0310451	0.3136	0.0310451	0.9612	0.00268328	0.0388	0.00268328
SVC2	3	343.6	3.20936	0.8878	0.008228	43.4	3.20936	0.1122	0.008228	0.8124	0.0195269	0.9052	0.00694262	0.8944	0.00756968	0.5476	0.0295939	29.6	3.04959	0.0762	0.00782304	13.8	1.92354	0.0356	0.00502991	0.5366	0.0246637	0.4634	0.0246637	0.9574	0.00568331	0.0426	0.00568331
XGB	0	324.8	5.63028	0.8394	0.0143631	62.2	5.63028	0.1606	0.0143631	0.7896	0.0273825	0.8372	0.0168137	0.8374	0.0159468	0.59	0.0434569	27.8	5.06952	0.0716	0.0132023	34.4	6.80441	0.0888	0.0175414	0.7242	0.030244	0.2758	0.030244	0.8804	0.0203912	0.1196	0.0203912
XGB	1	318.2	3.42053	0.8222	0.00875785	68.8	3.42053	0.1778	0.00875785	0.8282	0.00875785	0.8318	0.00870057	0.8232	0.00875785	0.6434	0.0172279	47	5.14782	0.1216	0.0131643	21.8	4.14729	0.0564	0.0103344	0.752	0.0170734	0.248	0.0170734	0.8902	0.0164225	0.1098	0.0164225
XGB	2	352.2	5.44977	0.91	0.014089	34.8	5.44977	0.09	0.014089	0.8296	0.0271625	0.908	0.0148492	0.9086	0.0142583	0.6796	0.049948	14.8	3.56371	0.0382	0.00941807	20	3.4641	0.0514	0.00887694	0.7656	0.0499029	0.2344	0.0499029	0.9384	0.0102859	0.0616	0.0102859
XGB	3	356	7.31437	0.9198	0.0189394	31	7.31437	0.0802	0.0189394	0.7556	0.0571559	0.9128	0.0230369	0.9138	0.0219818	0.5784	0.112427	8.8	2.77489	0.0228	0.00719027	22.2	5.21536	0.0574	0.0135019	0.7416	0.0923244	0.2584	0.0923244	0.9372	0.0143073	0.0628	0.0143073
RF	0	322.6	9.5551	0.8336	0.024966	64.4	9.5551	0.1664	0.024966	0.7596	0.0416209	0.8278	0.028066	0.8268	0.027335	0.554	0.0737665	21	4.58258	0.0544	0.0116748	43.4	8.98888	0.1122	0.023435	0.7518	0.0493021	0.2482	0.0493021	0.8572	0.026119	0.1428	0.026119
RF	1	287.6	5.07937	0.7432	0.0130652	99.4	5.07937	0.2568	0.0130652	0.769	0.01251	0.804	0.013435	0.7402	0.0137186	0.5056	0.0240271	89.2	5.21536	0.2302	0.0134611	10.2	3.27109	0.0264	0.00838451	0.6332	0.0129112	0.3668	0.0129112	0.9296	0.0205499	0.0704	0.0205499
RF	2	350.2	3.96232	0.9048	0.0101094	36.8	3.96232	0.0952	0.0101094	0.7804	0.0177003	0.9002	0.0122963	0.8984	0.0108305	0.6308	0.0389256	8.8	2.58844	0.0228	0.00645755	28	2.12132	0.0722	0.00554076	0.8206	0.0473951	0.1794	0.0473951	0.917	0.00604152	0.083	0.00604152
RF	3	348.4	3.78153	0.9002	0.00995992	38.6	3.78153	0.0998	0.00995992	0.6034	0.0405808	0.9052	0.00925743	0.8704	0.0186896	0.3054	0.110097	0.6	0.547723	0.0018	0.00164317	38	3.937	0.098	0.0104163	0.9482	0.049686	0.0518	0.049686	0.899	0.00927362	0.101	0.00927362
MAX	0	320.8	4.60435	0.8288	0.0118828	66.2	4.60435	0.1712	0.0118828	0.7708	0.0275445	0.8252	0.0155145	0.8258	0.0143248	0.558	0.0415512	27.8	4.20714	0.0718	0.0106864	38.4	7.12741	0.0994	0.0183521	0.7124	0.0191911	0.2876	0.0191911	0.8688	0.0203765	0.1312	0.0203765
MAX	1	321	3.08221	0.8296	0.00811172	66	3.08221	0.1704	0.00811172	0.8236	0.0074027	0.8294	0.00795613	0.8288	0.00766159	0.6494	0.0159154	30.4	4.44972	0.0784	0.0115888	35.6	3.28634	0.092	0.00860233	0.8092	0.0211234	0.1908	0.0211234	0.8442	0.0102567	0.1558	0.0102567
MAX	2	351.4	3.64692	0.9078	0.0092844	35.6	3.64692	0.0922	0.0092844	0.8712	0.0054037	0.915	0.00565685	0.9104	0.00817313	0.7008	0.0235521	23	4.1833	0.0594	0.010761	12.6	0.894427	0.0328	0.00268328	0.7086	0.0364115	0.2914	0.0364115	0.9594	0.00260768	0.0406	0.00260768
MAX	3	350.8	2.77489	0.9064	0.0071624	36.2	2.77489	0.0936	0.0071624	0.8088	0.0182401	0.9112	0.0070852	0.9084	0.00712741	0.5894	0.0315801	20.8	1.92354	0.0538	0.00465833	15.4	1.67332	0.0398	0.00454973	0.6108	0.0277795	0.3892	0.0277795	0.9538	0.00501996	0.0462	0.00501996
MIN	0	321.2	5.44977	0.8298	0.0138636	65.8	5.44977	0.1702	0.0138636	0.788	0.0333991	0.831	0.0200499	0.8298	0.0162696	0.5742	0.0474521	33	5.09902	0.0856	0.0132401	32.8	8.67179	0.0848	0.0225987	0.6926	0.0195525	0.3074	0.0195525	0.8838	0.0267339	0.1162	0.0267339
MIN	1	320.6	2.70185	0.8282	0.00697854	66.4	2.70185	0.1718	0.00697854	0.8272	0.00563028	0.8302	0.0054037	0.829	0.00667083	0.6508	0.0129692	36.8	4.20714	0.0952	0.0107098	29.6	2.07364	0.0766	0.00545894	0.7854	0.0169794	0.2146	0.0169794	0.8628	0.00645755	0.1372	0.00645755
MIN	2	352	3.31662	0.9096	0.00844393	35	3.31662	0.0904	0.00844393	0.8582	0.0118617	0.913	0.00640312	0.9108	0.00749667	0.6968	0.0222868	20	4.3589	0.0516	0.0110136	15	2.12132	0.039	0.00543139	0.7286	0.0415307	0.2714	0.0415307	0.9522	0.00601664	0.0478	0.00601664
MIN	3	355.4	3.50714	0.9182	0.00931128	31.6	3.50714	0.0818	0.00931128	0.7566	0.0403894	0.9116	0.0119708	0.9128	0.0121532	0.575	0.0670485	9.6	0.547723	0.0248	0.00164317	22	3.937	0.0568	0.00990959	0.7282	0.023816	0.2718	0.023816	0.9374	0.0101637	0.0626	0.0101637
MEAN	0	324.6	5.31977	0.8388	0.0138456	62.4	5.31977	0.1612	0.0138456	0.7862	0.0321978	0.8364	0.0179805	0.8364	0.0162727	0.5858	0.0470128	27	4.52769	0.0698	0.0114324	35.4	8.17313	0.0914	0.0212673	0.7268	0.019601	0.2732	0.019601	0.878	0.023927	0.122	0.023927
MEAN	1	322.2	3.76829	0.8328	0.00983362	64.8	3.76829	0.1672	0.00983362	0.832	0.00946044	0.8342	0.00903881	0.833	0.00956556	0.6592	0.0194602	36.4	3.50714	0.0942	0.00931128	28.4	2.40832	0.0736	0.00610737	0.7884	0.0153232	0.2116	0.0153232	0.868	0.00930054	0.132	0.00930054
MEAN	2	353.2	2.58844	0.9126	0.00680441	33.8	2.58844	0.0874	0.00680441	0.8636	0.00847349	0.9158	0.00376829	0.914	0.00533854	0.7072	0.0148223	19.4	4.03733	0.05	0.0103441	14.4	1.81659	0.0372	0.00476445	0.7364	0.0351041	0.2636	0.0351041	0.9542	0.00501996	0.0458	0.00501996
MEAN	3	354.8	1.30384	0.9168	0.00342053	32.2	1.30384	0.0832	0.00342053	0.7878	0.028217	0.914	0.00608276	0.915	0.00514782	0.5996	0.0334933	13.8	1.92354	0.0356	0.00502991	18.4	2.96648	0.0476	0.0074027	0.6826	0.0118448	0.3174	0.0118448	0.9464	0.00808084	0.0536	0.00808084
MEDIAN	0	324.4	4.27785	0.8382	0.010849	62.6	4.27785	0.1618	0.010849	0.7866	0.0287106	0.8364	0.0146219	0.836	0.0132665	0.5854	0.0385331	27.4	5.98331	0.0708	0.0153525	35.2	7.8867	0.091	0.0205426	0.7256	0.0246333	0.2744	0.0246333	0.8784	0.0227552	0.1216	0.0227552
MEDIAN	1	321.4	3.91152	0.8304	0.0101143	65.6	3.91152	0.1696	0.0101143	0.8322	0.00892749	0.8346	0.00844393	0.8312	0.00988433	0.6572	0.0191755	40.2	4.54973	0.1038	0.0117771	25.4	2.07364	0.0656	0.00541295	0.7756	0.018636	0.2244	0.018636	0.8782	0.00759605	0.1218	0.00759605
MEDIAN	2	353.6	3.91152	0.9136	0.0101143	33.4	3.91152	0.0864	0.0101143	0.854	0.0107471	0.9146	0.00835464	0.914	0.00953939	0.7042	0.0292438	17.2	3.83406	0.0446	0.00993982	16.2	1.30384	0.042	0.0034641	0.7526	0.0414283	0.2474	0.0414283	0.949	0.00406202	0.051	0.00406202
MEDIAN	3	354.6	0.894427	0.916	0.00223607	32.4	0.894427	0.084	0.00223607	0.7716	0.0282542	0.912	0.00367423	0.913	0.00380789	0.5838	0.027941	12.2	3.11448	0.0316	0.00814248	20.2	3.11448	0.0524	0.00808084	0.6996	0.0390935	0.3004	0.0390935	0.9418	0.00794984	0.0582	0.00794984
ConsensusPred	0	323.4	5.98331	0.8356	0.0153721	63.6	5.98331	0.1644	0.0153721	0.7846	0.0325392	0.8336	0.019152	0.8336	0.0173724	0.58	0.0488006	28.4	5.77062	0.0732	0.0149733	35.2	8.25833	0.091	0.021436	0.7178	0.0290034	0.2822	0.0290034	0.878	0.0242074	0.122	0.0242074
ConsensusPred	1	321	5.24404	0.8294	0.0136858	66	5.24404	0.1706	0.0136858	0.8298	0.0110544	0.8328	0.0104019	0.83	0.0133978	0.654	0.02499	38.6	7.0214	0.0998	0.0182538	27.4	2.79285	0.071	0.00734847	0.7808	0.027013	0.2192	0.027013	0.871	0.00888819	0.129	0.00888819
ConsensusPred	2	351.8	4.02492	0.9092	0.0104499	35.2	4.02492	0.0908	0.0104499	0.8536	0.00981326	0.9118	0.00653452	0.91	0.00842615	0.693	0.024259	19.4	5.63915	0.05	0.014543	15.8	2.16795	0.0408	0.00563028	0.7332	0.0485819	0.2668	0.0485819	0.95	0.00578792	0.05	0.00578792
ConsensusPred	3	353.4	2.30217	0.9132	0.00593296	33.6	2.30217	0.0868	0.00593296	0.7644	0.0368348	0.9088	0.00736206	0.9094	0.00779744	0.5676	0.0462147	12.8	3.89872	0.0328	0.0101833	20.8	3.96232	0.054	0.0102225	0.6846	0.0383119	0.3154	0.0383119	0.9404	0.0104547	0.0596	0.0104547

## Sheet: Suppl. Table 7
INTERNAL USE ONLY: ANL029a.combn1d.age.sex.v1.5fcv.optim.models.ensemb.pred.val.byclass.metrics.eachcv.csv
Clf	Class	CV_fold	TPTN	Accuracy	FPFN	MisclfRate	BA	Precision	F1	Kappa	FP	FPR	FN	FNR	PPV	FDR	NPV	FOR
LR	0	0	328	0.848	59	0.152	0.791	0.843	0.844	0.604	23	0.059	36	0.093	0.755	0.245	0.877	0.123
LR	0	1	324	0.837	63	0.163	0.766	0.832	0.831	0.567	21	0.054	42	0.109	0.756	0.244	0.86	0.14
LR	0	2	328	0.848	59	0.152	0.796	0.844	0.845	0.609	25	0.065	34	0.088	0.745	0.255	0.882	0.118
LR	0	3	330	0.853	57	0.147	0.812	0.852	0.852	0.629	27	0.07	30	0.078	0.74	0.26	0.894	0.106
LR	0	4	323	0.835	64	0.165	0.822	0.847	0.839	0.609	42	0.109	22	0.057	0.669	0.331	0.915	0.085
LR	1	0	313	0.809	74	0.191	0.815	0.818	0.81	0.617	50	0.129	24	0.062	0.737	0.263	0.878	0.122
LR	1	1	320	0.827	67	0.173	0.83	0.832	0.828	0.65	42	0.109	25	0.065	0.768	0.232	0.879	0.121
LR	1	2	325	0.84	62	0.16	0.844	0.846	0.841	0.677	41	0.106	21	0.054	0.777	0.223	0.897	0.103
LR	1	3	321	0.829	66	0.171	0.829	0.832	0.83	0.654	38	0.098	28	0.072	0.782	0.218	0.869	0.131
LR	1	4	324	0.837	63	0.163	0.837	0.839	0.838	0.669	36	0.093	27	0.07	0.792	0.208	0.874	0.126
LR	2	0	344	0.889	43	0.111	0.811	0.89	0.889	0.619	22	0.057	21	0.054	0.681	0.319	0.934	0.066
LR	2	1	347	0.897	40	0.103	0.839	0.901	0.898	0.655	23	0.059	17	0.044	0.689	0.311	0.946	0.054
LR	2	2	355	0.917	32	0.083	0.857	0.917	0.917	0.715	16	0.041	16	0.041	0.765	0.235	0.95	0.05
LR	2	3	355	0.917	32	0.083	0.857	0.917	0.917	0.715	16	0.041	16	0.041	0.765	0.235	0.95	0.05
LR	2	4	349	0.902	38	0.098	0.802	0.897	0.899	0.64	14	0.036	24	0.062	0.759	0.241	0.927	0.073
LR	3	0	355	0.917	32	0.083	0.747	0.91	0.911	0.565	9	0.023	23	0.059	0.735	0.265	0.935	0.065
LR	3	1	357	0.922	30	0.078	0.813	0.921	0.922	0.637	14	0.036	16	0.041	0.696	0.304	0.953	0.047
LR	3	2	354	0.915	33	0.085	0.755	0.908	0.91	0.565	11	0.028	22	0.057	0.703	0.297	0.937	0.063
LR	3	3	356	0.92	31	0.08	0.784	0.916	0.917	0.607	12	0.031	19	0.049	0.707	0.293	0.945	0.055
LR	3	4	354	0.915	33	0.085	0.719	0.906	0.905	0.527	7	0.018	26	0.067	0.759	0.241	0.927	0.073
SVC	0	0	320	0.827	67	0.173	0.765	0.822	0.823	0.55	27	0.07	40	0.103	0.713	0.287	0.863	0.137
SVC	0	1	315	0.814	72	0.186	0.747	0.808	0.81	0.515	29	0.075	43	0.111	0.688	0.312	0.854	0.146
SVC	0	2	316	0.817	71	0.183	0.755	0.812	0.813	0.526	30	0.078	41	0.106	0.688	0.312	0.859	0.141
SVC	0	3	327	0.845	60	0.155	0.798	0.843	0.844	0.606	27	0.07	33	0.085	0.733	0.267	0.885	0.115
SVC	0	4	322	0.832	65	0.168	0.818	0.844	0.836	0.602	42	0.109	23	0.059	0.667	0.333	0.912	0.088
SVC	1	0	319	0.824	68	0.176	0.826	0.828	0.825	0.644	41	0.106	27	0.07	0.77	0.23	0.871	0.129
SVC	1	1	318	0.822	69	0.178	0.821	0.824	0.822	0.638	39	0.101	30	0.078	0.775	0.225	0.86	0.14
SVC	1	2	310	0.801	77	0.199	0.804	0.807	0.802	0.599	48	0.124	29	0.075	0.738	0.262	0.858	0.142
SVC	1	3	314	0.811	73	0.189	0.81	0.813	0.812	0.616	40	0.103	33	0.085	0.766	0.234	0.847	0.153
SVC	1	4	319	0.824	68	0.176	0.822	0.825	0.825	0.641	36	0.093	32	0.083	0.786	0.214	0.854	0.146
SVC	2	0	347	0.897	40	0.103	0.839	0.901	0.898	0.655	23	0.059	17	0.044	0.689	0.311	0.946	0.054
SVC	2	1	349	0.902	38	0.098	0.848	0.906	0.903	0.672	22	0.057	16	0.041	0.703	0.297	0.949	0.051
SVC	2	2	353	0.912	34	0.088	0.848	0.912	0.912	0.697	17	0.044	17	0.044	0.75	0.25	0.947	0.053
SVC	2	3	354	0.915	33	0.085	0.856	0.915	0.915	0.707	17	0.044	16	0.041	0.754	0.246	0.95	0.05
SVC	2	4	353	0.912	34	0.088	0.825	0.909	0.91	0.682	13	0.034	21	0.054	0.783	0.217	0.936	0.064
SVC	3	0	350	0.904	37	0.096	0.749	0.899	0.901	0.531	15	0.039	22	0.057	0.634	0.366	0.936	0.064
SVC	3	1	354	0.915	33	0.085	0.799	0.914	0.914	0.604	16	0.041	17	0.044	0.66	0.34	0.95	0.05
SVC	3	2	351	0.907	36	0.093	0.75	0.901	0.903	0.539	14	0.036	22	0.057	0.65	0.35	0.937	0.063
SVC	3	3	347	0.897	40	0.103	0.753	0.895	0.896	0.516	19	0.049	21	0.054	0.587	0.413	0.938	0.062
SVC	3	4	350	0.904	37	0.096	0.713	0.894	0.897	0.492	11	0.028	26	0.067	0.667	0.333	0.927	0.073
SVC2	0	0	323	0.835	64	0.165	0.779	0.831	0.832	0.574	27	0.07	37	0.096	0.722	0.278	0.872	0.128
SVC2	0	1	315	0.814	72	0.186	0.739	0.806	0.808	0.506	26	0.067	46	0.119	0.701	0.299	0.847	0.153
SVC2	0	2	316	0.817	71	0.183	0.746	0.81	0.811	0.518	27	0.07	44	0.114	0.7	0.3	0.852	0.148
SVC2	0	3	331	0.855	56	0.145	0.796	0.851	0.851	0.621	20	0.052	36	0.093	0.78	0.22	0.878	0.122
SVC2	0	4	323	0.835	64	0.165	0.796	0.836	0.835	0.589	33	0.085	31	0.08	0.697	0.303	0.888	0.112
SVC2	1	0	319	0.824	68	0.176	0.813	0.825	0.823	0.635	25	0.065	43	0.111	0.829	0.171	0.822	0.178
SVC2	1	1	315	0.814	72	0.186	0.804	0.814	0.813	0.615	29	0.075	43	0.111	0.807	0.193	0.819	0.181
SVC2	1	2	314	0.811	73	0.189	0.803	0.811	0.811	0.611	32	0.083	41	0.106	0.794	0.206	0.823	0.177
SVC2	1	3	310	0.801	77	0.199	0.787	0.802	0.798	0.585	27	0.07	50	0.129	0.809	0.191	0.797	0.203
SVC2	1	4	321	0.829	66	0.171	0.816	0.831	0.827	0.644	21	0.054	45	0.116	0.85	0.15	0.818	0.182
SVC2	2	0	348	0.899	39	0.101	0.864	0.909	0.903	0.676	26	0.067	13	0.034	0.679	0.321	0.958	0.042
SVC2	2	1	346	0.894	41	0.106	0.866	0.907	0.898	0.667	29	0.075	12	0.031	0.659	0.341	0.96	0.04
SVC2	2	2	352	0.91	35	0.09	0.882	0.918	0.913	0.71	24	0.062	11	0.028	0.704	0.296	0.964	0.036
SVC2	2	3	346	0.894	41	0.106	0.866	0.907	0.898	0.667	29	0.075	12	0.031	0.659	0.341	0.96	0.04
SVC2	2	4	355	0.917	32	0.083	0.886	0.923	0.919	0.73	21	0.054	11	0.028	0.731	0.269	0.964	0.036
SVC2	3	0	344	0.889	43	0.111	0.811	0.905	0.895	0.549	29	0.075	14	0.036	0.54	0.46	0.957	0.043
SVC2	3	1	348	0.899	39	0.101	0.844	0.917	0.906	0.597	28	0.072	11	0.028	0.569	0.431	0.966	0.034
SVC2	3	2	344	0.889	43	0.111	0.802	0.903	0.894	0.542	28	0.072	15	0.039	0.541	0.459	0.954	0.046
SVC2	3	3	339	0.876	48	0.124	0.813	0.902	0.885	0.523	35	0.09	13	0.034	0.5	0.5	0.959	0.041
SVC2	3	4	343	0.886	44	0.114	0.792	0.899	0.892	0.527	28	0.072	16	0.041	0.533	0.467	0.951	0.049
XGB	0	0	324	0.837	63	0.163	0.772	0.832	0.833	0.572	23	0.059	40	0.103	0.744	0.256	0.865	0.135
XGB	0	1	316	0.817	71	0.183	0.755	0.812	0.813	0.526	30	0.078	41	0.106	0.688	0.312	0.859	0.141
XGB	0	2	325	0.84	62	0.16	0.791	0.837	0.838	0.593	28	0.072	34	0.088	0.723	0.277	0.881	0.119
XGB	0	3	331	0.855	56	0.145	0.805	0.852	0.853	0.628	23	0.059	33	0.085	0.763	0.237	0.886	0.114
XGB	0	4	328	0.848	59	0.152	0.825	0.853	0.85	0.631	35	0.09	24	0.062	0.703	0.297	0.911	0.089
XGB	1	0	317	0.819	70	0.181	0.829	0.834	0.82	0.64	52	0.134	18	0.047	0.737	0.263	0.905	0.095
XGB	1	1	315	0.814	72	0.186	0.82	0.823	0.815	0.627	49	0.127	23	0.059	0.742	0.258	0.883	0.117
XGB	1	2	318	0.822	69	0.178	0.831	0.836	0.823	0.644	51	0.132	18	0.047	0.741	0.259	0.905	0.095
XGB	1	3	324	0.837	63	0.163	0.841	0.843	0.838	0.672	41	0.106	22	0.057	0.776	0.224	0.892	0.108
XGB	1	4	317	0.819	70	0.181	0.82	0.823	0.82	0.634	42	0.109	28	0.072	0.764	0.236	0.866	0.134
XGB	2	0	348	0.899	39	0.101	0.817	0.898	0.898	0.646	18	0.047	21	0.054	0.723	0.277	0.935	0.065
XGB	2	1	350	0.904	37	0.096	0.821	0.902	0.903	0.66	16	0.041	21	0.054	0.746	0.254	0.935	0.065
XGB	2	2	357	0.922	30	0.078	0.831	0.919	0.919	0.712	9	0.023	21	0.054	0.839	0.161	0.937	0.063
XGB	2	3	359	0.928	28	0.072	0.875	0.928	0.928	0.75	14	0.036	14	0.036	0.794	0.206	0.956	0.044
XGB	2	4	347	0.897	40	0.103	0.804	0.893	0.895	0.63	17	0.044	23	0.059	0.726	0.274	0.929	0.071
XGB	3	0	349	0.902	38	0.098	0.711	0.892	0.894	0.483	12	0.031	26	0.067	0.647	0.353	0.926	0.074
XGB	3	1	357	0.922	30	0.078	0.777	0.917	0.919	0.608	10	0.026	20	0.052	0.737	0.263	0.943	0.057
XGB	3	2	362	0.935	25	0.065	0.784	0.932	0.93	0.657	5	0.013	20	0.052	0.848	0.152	0.944	0.056
XGB	3	3	364	0.941	23	0.059	0.823	0.937	0.938	0.703	7	0.018	16	0.041	0.821	0.179	0.954	0.046
XGB	3	4	348	0.899	39	0.101	0.683	0.886	0.888	0.441	10	0.026	29	0.075	0.655	0.345	0.919	0.081
RF	0	0	330	0.853	57	0.147	0.771	0.85	0.844	0.596	13	0.034	44	0.114	0.829	0.171	0.859	0.141
RF	0	1	312	0.806	75	0.194	0.719	0.797	0.797	0.475	24	0.062	51	0.132	0.7	0.3	0.834	0.166
RF	0	2	319	0.824	68	0.176	0.746	0.817	0.817	0.528	22	0.057	46	0.119	0.735	0.265	0.849	0.151
RF	0	3	317	0.819	70	0.181	0.736	0.811	0.811	0.511	22	0.057	48	0.124	0.728	0.272	0.843	0.157
RF	0	4	335	0.866	52	0.134	0.826	0.864	0.865	0.66	24	0.062	28	0.072	0.767	0.233	0.901	0.099
RF	1	0	286	0.739	101	0.261	0.769	0.815	0.734	0.501	95	0.245	6	0.016	0.625	0.375	0.955	0.045
RF	1	1	287	0.742	100	0.258	0.769	0.806	0.738	0.504	91	0.235	9	0.023	0.63	0.37	0.936	0.064
RF	1	2	289	0.747	98	0.253	0.772	0.806	0.744	0.512	88	0.227	10	0.026	0.636	0.364	0.931	0.069
RF	1	3	281	0.726	106	0.274	0.75	0.781	0.724	0.472	91	0.235	15	0.039	0.621	0.379	0.898	0.102
RF	1	4	295	0.762	92	0.238	0.785	0.812	0.761	0.539	81	0.209	11	0.028	0.654	0.346	0.928	0.072
RF	2	0	344	0.889	43	0.111	0.753	0.881	0.881	0.569	12	0.031	31	0.08	0.755	0.245	0.908	0.092
RF	2	1	351	0.907	36	0.093	0.782	0.903	0.9	0.637	8	0.021	28	0.072	0.833	0.167	0.917	0.083
RF	2	2	355	0.917	32	0.083	0.799	0.915	0.911	0.677	6	0.016	26	0.067	0.875	0.125	0.923	0.077
RF	2	3	350	0.904	37	0.096	0.792	0.899	0.9	0.639	11	0.028	26	0.067	0.792	0.208	0.922	0.078
RF	2	4	351	0.907	36	0.093	0.776	0.903	0.9	0.632	7	0.018	29	0.075	0.848	0.152	0.915	0.085
RF	3	0	346	0.894	41	0.106	0.582	0.894	0.861	0.251	1	0.003	40	0.103	0.889	0.111	0.894	0.106
RF	3	1	352	0.91	35	0.09	0.635	0.918	0.886	0.394	0	0	35	0.09	1	0	0.906	0.094
RF	3	2	351	0.907	36	0.093	0.634	0.909	0.884	0.385	1	0.003	35	0.09	0.929	0.071	0.906	0.094
RF	3	3	350	0.904	37	0.096	0.624	0.906	0.879	0.36	1	0.003	36	0.093	0.923	0.077	0.904	0.096
RF	3	4	343	0.886	44	0.114	0.542	0.899	0.842	0.137	0	0	44	0.114	1	0	0.885	0.115
MAX	0	0	319	0.824	68	0.176	0.76	0.819	0.82	0.542	27	0.07	41	0.106	0.71	0.29	0.861	0.139
MAX	0	1	315	0.814	72	0.186	0.739	0.806	0.808	0.506	26	0.067	46	0.119	0.701	0.299	0.847	0.153
MAX	0	2	319	0.824	68	0.176	0.76	0.819	0.82	0.542	27	0.07	41	0.106	0.71	0.29	0.861	0.139
MAX	0	3	326	0.842	61	0.158	0.784	0.838	0.839	0.591	24	0.062	37	0.096	0.745	0.255	0.874	0.126
MAX	0	4	325	0.84	62	0.16	0.811	0.844	0.842	0.609	35	0.09	27	0.07	0.696	0.304	0.901	0.099
MAX	1	0	323	0.835	64	0.165	0.83	0.834	0.834	0.661	31	0.08	33	0.085	0.809	0.191	0.853	0.147
MAX	1	1	320	0.827	67	0.173	0.822	0.827	0.827	0.645	32	0.083	35	0.09	0.801	0.199	0.845	0.155
MAX	1	2	320	0.827	67	0.173	0.824	0.827	0.827	0.646	35	0.09	32	0.083	0.79	0.21	0.855	0.145
MAX	1	3	317	0.819	70	0.181	0.812	0.819	0.818	0.627	31	0.08	39	0.101	0.801	0.199	0.831	0.169
MAX	1	4	325	0.84	62	0.16	0.83	0.84	0.838	0.668	23	0.059	39	0.101	0.845	0.155	0.837	0.163
MAX	2	0	350	0.904	37	0.096	0.867	0.912	0.907	0.69	24	0.062	13	0.034	0.696	0.304	0.958	0.042
MAX	2	1	348	0.899	39	0.101	0.875	0.912	0.903	0.683	28	0.072	11	0.028	0.671	0.329	0.964	0.036
MAX	2	2	353	0.912	34	0.088	0.871	0.917	0.914	0.71	21	0.054	13	0.034	0.724	0.276	0.958	0.042
MAX	2	3	349	0.902	38	0.098	0.865	0.91	0.905	0.683	25	0.065	13	0.034	0.688	0.312	0.958	0.042
MAX	2	4	357	0.922	30	0.078	0.878	0.924	0.923	0.738	17	0.044	13	0.034	0.764	0.236	0.959	0.041
MAX	3	0	350	0.904	37	0.096	0.802	0.909	0.906	0.579	21	0.054	16	0.041	0.604	0.396	0.952	0.048
MAX	3	1	353	0.912	34	0.088	0.825	0.917	0.914	0.616	20	0.052	14	0.036	0.63	0.37	0.958	0.042
MAX	3	2	354	0.915	33	0.085	0.817	0.917	0.916	0.618	18	0.047	15	0.039	0.647	0.353	0.955	0.045
MAX	3	3	350	0.904	37	0.096	0.82	0.913	0.908	0.593	23	0.059	14	0.036	0.596	0.404	0.958	0.042
MAX	3	4	347	0.897	40	0.103	0.78	0.9	0.898	0.541	22	0.057	18	0.047	0.577	0.423	0.946	0.054
MIN	0	0	322	0.832	65	0.168	0.783	0.83	0.831	0.574	30	0.078	35	0.09	0.706	0.294	0.877	0.123
MIN	0	1	313	0.809	74	0.191	0.747	0.804	0.806	0.508	32	0.083	42	0.109	0.67	0.33	0.855	0.145
MIN	0	2	319	0.824	68	0.176	0.772	0.822	0.823	0.553	31	0.08	37	0.096	0.693	0.307	0.871	0.129
MIN	0	3	326	0.842	61	0.158	0.802	0.842	0.842	0.605	30	0.078	31	0.08	0.717	0.283	0.89	0.11
MIN	0	4	326	0.842	61	0.158	0.836	0.857	0.847	0.631	42	0.109	19	0.049	0.677	0.323	0.926	0.074
MIN	1	0	322	0.832	65	0.168	0.832	0.834	0.833	0.659	37	0.096	28	0.072	0.786	0.214	0.869	0.131
MIN	1	1	319	0.824	68	0.176	0.823	0.826	0.825	0.643	38	0.098	30	0.078	0.779	0.221	0.86	0.14
MIN	1	2	317	0.819	70	0.181	0.821	0.824	0.82	0.634	43	0.111	27	0.07	0.761	0.239	0.87	0.13
MIN	1	3	321	0.829	66	0.171	0.826	0.83	0.83	0.651	34	0.088	32	0.083	0.795	0.205	0.855	0.145
MIN	1	4	324	0.837	63	0.163	0.834	0.837	0.837	0.667	32	0.083	31	0.08	0.806	0.194	0.86	0.14
MIN	2	0	347	0.897	40	0.103	0.845	0.902	0.899	0.659	24	0.062	16	0.041	0.684	0.316	0.949	0.051
MIN	2	1	351	0.907	36	0.093	0.868	0.914	0.909	0.696	23	0.059	13	0.034	0.705	0.295	0.958	0.042
MIN	2	2	353	0.912	34	0.088	0.86	0.914	0.913	0.704	19	0.049	15	0.039	0.736	0.264	0.952	0.048
MIN	2	3	353	0.912	34	0.088	0.871	0.917	0.914	0.71	21	0.054	13	0.034	0.724	0.276	0.958	0.042
MIN	2	4	356	0.92	31	0.08	0.847	0.918	0.919	0.715	13	0.034	18	0.047	0.794	0.206	0.944	0.056
MIN	3	0	355	0.917	32	0.083	0.756	0.911	0.912	0.574	10	0.026	22	0.057	0.722	0.278	0.937	0.063
MIN	3	1	359	0.928	28	0.072	0.798	0.924	0.925	0.641	10	0.026	18	0.047	0.75	0.25	0.948	0.052
MIN	3	2	355	0.917	32	0.083	0.747	0.91	0.911	0.565	9	0.023	23	0.059	0.735	0.265	0.935	0.065
MIN	3	3	358	0.925	29	0.075	0.787	0.92	0.922	0.625	10	0.026	19	0.049	0.744	0.256	0.945	0.055
MIN	3	4	350	0.904	37	0.096	0.695	0.893	0.894	0.47	9	0.023	28	0.072	0.69	0.31	0.922	0.078
MEAN	0	0	325	0.84	62	0.16	0.782	0.836	0.837	0.585	25	0.065	37	0.096	0.737	0.263	0.873	0.127
MEAN	0	1	317	0.819	70	0.181	0.745	0.812	0.813	0.52	25	0.065	45	0.116	0.713	0.287	0.85	0.15
MEAN	0	2	322	0.832	65	0.168	0.771	0.827	0.829	0.564	26	0.067	39	0.101	0.723	0.277	0.867	0.133
MEAN	0	3	330	0.853	57	0.147	0.803	0.85	0.851	0.622	24	0.062	33	0.085	0.755	0.245	0.886	0.114
MEAN	0	4	329	0.85	58	0.15	0.83	0.857	0.852	0.638	35	0.09	23	0.059	0.706	0.294	0.914	0.086
MEAN	1	0	328	0.848	59	0.152	0.848	0.849	0.848	0.69	34	0.088	25	0.065	0.803	0.197	0.883	0.117
MEAN	1	1	322	0.832	65	0.168	0.831	0.833	0.832	0.658	36	0.093	29	0.075	0.789	0.211	0.866	0.134
MEAN	1	2	318	0.822	69	0.178	0.824	0.826	0.823	0.639	42	0.109	27	0.07	0.765	0.235	0.87	0.13
MEAN	1	3	320	0.827	67	0.173	0.826	0.828	0.827	0.647	37	0.096	30	0.078	0.784	0.216	0.861	0.139
MEAN	1	4	323	0.835	64	0.165	0.831	0.835	0.835	0.662	33	0.085	31	0.08	0.801	0.199	0.86	0.14
MEAN	2	0	350	0.904	37	0.096	0.861	0.91	0.907	0.686	23	0.059	14	0.036	0.701	0.299	0.955	0.045
MEAN	2	1	351	0.907	36	0.093	0.874	0.915	0.91	0.7	24	0.062	12	0.031	0.7	0.3	0.961	0.039
MEAN	2	2	356	0.92	31	0.08	0.865	0.92	0.92	0.725	16	0.041	15	0.039	0.768	0.232	0.953	0.047
MEAN	2	3	354	0.915	33	0.085	0.867	0.918	0.916	0.714	19	0.049	14	0.036	0.74	0.26	0.955	0.045
MEAN	2	4	355	0.917	32	0.083	0.851	0.916	0.917	0.711	15	0.039	17	0.044	0.773	0.227	0.947	0.053
MEAN	3	0	355	0.917	32	0.083	0.783	0.913	0.915	0.598	13	0.034	19	0.049	0.69	0.31	0.945	0.055
MEAN	3	1	356	0.92	31	0.08	0.82	0.921	0.92	0.635	16	0.041	15	0.039	0.673	0.327	0.956	0.044
MEAN	3	2	354	0.915	33	0.085	0.79	0.913	0.914	0.597	15	0.039	18	0.047	0.667	0.333	0.947	0.053
MEAN	3	3	356	0.92	31	0.08	0.802	0.918	0.919	0.621	14	0.036	17	0.044	0.689	0.311	0.95	0.05
MEAN	3	4	353	0.912	34	0.088	0.744	0.905	0.907	0.547	11	0.028	23	0.059	0.694	0.306	0.934	0.066
MEDIAN	0	0	323	0.835	64	0.165	0.773	0.83	0.831	0.569	25	0.065	39	0.101	0.731	0.269	0.867	0.133
MEDIAN	0	1	320	0.827	67	0.173	0.756	0.821	0.821	0.542	24	0.062	43	0.111	0.727	0.273	0.856	0.144
MEDIAN	0	2	322	0.832	65	0.168	0.771	0.827	0.829	0.564	26	0.067	39	0.101	0.723	0.277	0.867	0.133
MEDIAN	0	3	331	0.855	56	0.145	0.808	0.853	0.854	0.63	24	0.062	32	0.083	0.758	0.242	0.889	0.111
MEDIAN	0	4	326	0.842	61	0.158	0.825	0.851	0.845	0.622	38	0.098	23	0.059	0.689	0.311	0.913	0.087
MEDIAN	1	0	322	0.832	65	0.168	0.836	0.838	0.833	0.661	42	0.109	23	0.059	0.77	0.23	0.887	0.113
MEDIAN	1	1	324	0.837	63	0.163	0.839	0.841	0.838	0.671	39	0.101	24	0.062	0.782	0.218	0.885	0.115
MEDIAN	1	2	315	0.814	72	0.186	0.818	0.821	0.815	0.626	47	0.121	25	0.065	0.747	0.253	0.876	0.124
MEDIAN	1	3	321	0.829	66	0.171	0.829	0.832	0.83	0.654	38	0.098	28	0.072	0.782	0.218	0.869	0.131
MEDIAN	1	4	325	0.84	62	0.16	0.839	0.841	0.84	0.674	35	0.09	27	0.07	0.797	0.203	0.874	0.126
MEDIAN	2	0	350	0.904	37	0.096	0.844	0.906	0.905	0.676	20	0.052	17	0.044	0.718	0.282	0.946	0.054
MEDIAN	2	1	349	0.902	38	0.098	0.848	0.906	0.903	0.672	22	0.057	16	0.041	0.703	0.297	0.949	0.051
MEDIAN	2	2	358	0.925	29	0.075	0.868	0.925	0.925	0.74	14	0.036	15	0.039	0.791	0.209	0.953	0.047
MEDIAN	2	3	355	0.917	32	0.083	0.863	0.918	0.918	0.718	17	0.044	15	0.039	0.757	0.243	0.953	0.047
MEDIAN	2	4	356	0.92	31	0.08	0.847	0.918	0.919	0.715	13	0.034	18	0.047	0.794	0.206	0.944	0.056
MEDIAN	3	0	353	0.912	34	0.088	0.762	0.907	0.909	0.565	13	0.034	21	0.054	0.675	0.325	0.939	0.061
MEDIAN	3	1	355	0.917	32	0.083	0.801	0.916	0.917	0.613	15	0.039	17	0.044	0.674	0.326	0.95	0.05
MEDIAN	3	2	355	0.917	32	0.083	0.774	0.912	0.914	0.59	12	0.031	20	0.052	0.7	0.3	0.942	0.058
MEDIAN	3	3	355	0.917	32	0.083	0.792	0.915	0.916	0.605	14	0.036	18	0.047	0.682	0.318	0.948	0.052
MEDIAN	3	4	355	0.917	32	0.083	0.729	0.91	0.909	0.546	7	0.018	25	0.065	0.767	0.233	0.93	0.07
ConsensusPred	0	0	321	0.829	66	0.171	0.775	0.826	0.827	0.564	29	0.075	37	0.096	0.707	0.293	0.872	0.128
ConsensusPred	0	1	316	0.817	71	0.183	0.743	0.809	0.811	0.515	26	0.067	45	0.116	0.705	0.295	0.849	0.151
ConsensusPred	0	2	322	0.832	65	0.168	0.771	0.827	0.829	0.564	26	0.067	39	0.101	0.723	0.277	0.867	0.133
ConsensusPred	0	3	332	0.858	55	0.142	0.809	0.855	0.856	0.635	23	0.059	32	0.083	0.765	0.235	0.889	0.111
ConsensusPred	0	4	326	0.842	61	0.158	0.825	0.851	0.845	0.622	38	0.098	23	0.059	0.689	0.311	0.913	0.087
ConsensusPred	1	0	325	0.84	62	0.16	0.841	0.843	0.84	0.675	37	0.096	25	0.065	0.79	0.21	0.882	0.118
ConsensusPred	1	1	324	0.837	63	0.163	0.836	0.839	0.838	0.669	35	0.09	28	0.072	0.795	0.205	0.87	0.13
ConsensusPred	1	2	312	0.806	75	0.194	0.812	0.816	0.807	0.612	51	0.132	24	0.062	0.733	0.267	0.878	0.122
ConsensusPred	1	3	321	0.829	66	0.171	0.828	0.831	0.83	0.652	36	0.093	30	0.078	0.788	0.212	0.862	0.138
ConsensusPred	1	4	323	0.835	64	0.165	0.832	0.835	0.835	0.662	34	0.088	30	0.078	0.798	0.202	0.863	0.137
ConsensusPred	2	0	348	0.899	39	0.101	0.841	0.902	0.901	0.662	22	0.057	17	0.044	0.699	0.301	0.946	0.054
ConsensusPred	2	1	347	0.897	40	0.103	0.868	0.909	0.901	0.673	28	0.072	12	0.031	0.667	0.333	0.96	0.04
ConsensusPred	2	2	356	0.92	31	0.08	0.853	0.919	0.919	0.719	14	0.036	17	0.044	0.785	0.215	0.947	0.053
ConsensusPred	2	3	354	0.915	33	0.085	0.856	0.915	0.915	0.707	17	0.044	16	0.041	0.754	0.246	0.95	0.05
ConsensusPred	2	4	354	0.915	33	0.085	0.85	0.914	0.914	0.704	16	0.041	17	0.044	0.761	0.239	0.947	0.053
ConsensusPred	3	0	356	0.92	31	0.08	0.775	0.915	0.916	0.599	11	0.028	20	0.052	0.718	0.282	0.943	0.057
ConsensusPred	3	1	355	0.917	32	0.083	0.792	0.915	0.916	0.605	14	0.036	18	0.047	0.682	0.318	0.948	0.052
ConsensusPred	3	2	354	0.915	33	0.085	0.755	0.908	0.91	0.565	11	0.028	22	0.057	0.703	0.297	0.937	0.063
ConsensusPred	3	3	351	0.907	36	0.093	0.795	0.909	0.908	0.579	19	0.049	17	0.044	0.62	0.38	0.95	0.05
ConsensusPred	3	4	351	0.907	36	0.093	0.705	0.897	0.897	0.49	9	0.023	27	0.07	0.7	0.3	0.924	0.076

## Sheet: Suppl. Table 8
INTERNAL USE ONLY: ANL029c.combn1d.age.sex.v1.rmfcv300.ensemb.perf.byprob.full.csv
Data	Fold	Metric	ValSet	LR	SVC	XGB	RF	SVC2	MAX	MIN	MEAN	MEDIAN
Val	2	ACC	0	0.70911	0.70911	0.719462	0.654244	0.684265	0.718427	0.721532	0.726708	0.722567
Val	2	ACC	1	0.71118	0.716356	0.73913	0.68323	0.697723	0.727743	0.726708	0.733954	0.731884
Val	2	ACC	2	0.697723	0.703934	0.722567	0.652174	0.689441	0.715321	0.729814	0.719462	0.723602
Val	2	ACC	3	0.714286	0.698758	0.73913	0.662526	0.687371	0.719462	0.729814	0.727743	0.721532
Val	2	ACC	4	0.721532	0.704969	0.722567	0.651139	0.702899	0.731884	0.733954	0.738095	0.722567
Val	2	ACC	5	0.697723	0.693582	0.73499	0.673913	0.669772	0.700828	0.719462	0.713251	0.715321
Val	2	ACC	6	0.710145	0.715321	0.738095	0.652174	0.695652	0.719462	0.721532	0.725673	0.727743
Val	2	ACC	7	0.712215	0.696687	0.736025	0.661491	0.703934	0.728778	0.73913	0.741201	0.730849
Val	2	ACC	8	0.708075	0.707039	0.718427	0.663561	0.681159	0.710145	0.721532	0.723602	0.719462
Val	2	ACC	9	0.716356	0.718427	0.730849	0.65528	0.704969	0.721532	0.727743	0.726708	0.728778
Val	2	ACC	10	0.722567	0.716356	0.736025	0.65528	0.693582	0.722567	0.729814	0.740166	0.740166
Val	2	ACC	11	0.703934	0.713251	0.723602	0.668737	0.702899	0.716356	0.720497	0.722567	0.729814
Val	2	ACC	12	0.726708	0.736025	0.726708	0.681159	0.728778	0.73706	0.742236	0.749482	0.747412
Val	2	ACC	13	0.708075	0.704969	0.740166	0.661491	0.679089	0.718427	0.722567	0.727743	0.727743
Val	2	ACC	14	0.710145	0.720497	0.731884	0.671843	0.707039	0.724638	0.730849	0.738095	0.724638
Val	2	ACC	15	0.697723	0.713251	0.716356	0.651139	0.702899	0.723602	0.727743	0.717391	0.714286
Val	2	ACC	16	0.713251	0.700828	0.73913	0.652174	0.6853	0.713251	0.718427	0.728778	0.725673
Val	2	ACC	17	0.708075	0.71118	0.738095	0.684265	0.710145	0.733954	0.736025	0.745342	0.733954
Val	2	ACC	18	0.696687	0.70911	0.736025	0.664596	0.695652	0.714286	0.726708	0.720497	0.720497
Val	2	ACC	19	0.715321	0.713251	0.733954	0.65735	0.704969	0.723602	0.727743	0.726708	0.731884
Val	2	ACC	20	0.710145	0.704969	0.731884	0.65942	0.702899	0.722567	0.725673	0.728778	0.723602
Val	2	ACC	21	0.726708	0.723602	0.720497	0.658385	0.704969	0.721532	0.727743	0.728778	0.730849
Val	2	ACC	22	0.706004	0.701863	0.727743	0.650104	0.690476	0.712215	0.720497	0.727743	0.725673
Val	2	ACC	23	0.718427	0.728778	0.727743	0.684265	0.710145	0.726708	0.740166	0.745342	0.736025
Val	2	ACC	24	0.710145	0.710145	0.721532	0.651139	0.698758	0.723602	0.718427	0.727743	0.729814
Val	2	ACC	25	0.686335	0.712215	0.722567	0.681159	0.696687	0.710145	0.725673	0.723602	0.720497
Val	2	ACC	26	0.715321	0.716356	0.725673	0.675983	0.701863	0.725673	0.724638	0.727743	0.731884
Val	2	ACC	27	0.716356	0.712215	0.73499	0.65942	0.696687	0.71118	0.722567	0.720497	0.726708
Val	2	ACC	28	0.724638	0.714286	0.743271	0.656315	0.698758	0.726708	0.730849	0.744306	0.73913
Val	2	ACC	29	0.697723	0.710145	0.738095	0.65942	0.698758	0.719462	0.721532	0.725673	0.727743
Val	2	ACC	30	0.712215	0.717391	0.732919	0.656315	0.71118	0.738095	0.728778	0.732919	0.726708
Val	2	ACC	31	0.708075	0.689441	0.713251	0.672878	0.680124	0.713251	0.704969	0.713251	0.717391
Val	2	ACC	32	0.697723	0.697723	0.727743	0.645963	0.692547	0.724638	0.717391	0.725673	0.717391
Val	2	ACC	33	0.720497	0.728778	0.725673	0.684265	0.710145	0.730849	0.73913	0.738095	0.73913
Val	2	ACC	34	0.716356	0.714286	0.726708	0.661491	0.713251	0.732919	0.73499	0.732919	0.730849
Val	2	ACC	35	0.697723	0.698758	0.740166	0.668737	0.686335	0.702899	0.706004	0.706004	0.716356
Val	2	ACC	36	0.725673	0.717391	0.733954	0.669772	0.704969	0.722567	0.736025	0.742236	0.731884
Val	2	ACC	37	0.706004	0.721532	0.730849	0.642857	0.698758	0.721532	0.729814	0.727743	0.723602
Val	2	ACC	38	0.690476	0.698758	0.728778	0.666667	0.68323	0.713251	0.710145	0.714286	0.703934
Val	2	ACC	39	0.729814	0.744306	0.76087	0.682195	0.723602	0.747412	0.753623	0.757764	0.758799
Val	2	ACC	40	0.715321	0.71118	0.731884	0.6853	0.707039	0.728778	0.724638	0.733954	0.723602
Val	2	ACC	41	0.704969	0.706004	0.713251	0.649068	0.689441	0.713251	0.727743	0.719462	0.714286
Val	2	ACC	42	0.707039	0.697723	0.729814	0.656315	0.698758	0.723602	0.731884	0.726708	0.718427
Val	2	ACC	43	0.723602	0.713251	0.720497	0.672878	0.693582	0.710145	0.718427	0.724638	0.728778
Val	2	ACC	44	0.723602	0.719462	0.722567	0.677019	0.707039	0.738095	0.729814	0.736025	0.729814
Val	2	ACC	45	0.692547	0.697723	0.724638	0.654244	0.675983	0.693582	0.710145	0.708075	0.71118
Val	2	ACC	46	0.693582	0.689441	0.704969	0.65942	0.679089	0.713251	0.712215	0.708075	0.698758
Val	2	ACC	47	0.728778	0.724638	0.742236	0.662526	0.706004	0.741201	0.744306	0.752588	0.742236
Val	2	ACC	48	0.689441	0.707039	0.723602	0.658385	0.688406	0.718427	0.726708	0.721532	0.722567
Val	2	ACC	49	0.712215	0.710145	0.733954	0.662526	0.703934	0.724638	0.723602	0.73706	0.725673
Val	2	ACC	50	0.714286	0.716356	0.718427	0.671843	0.686335	0.717391	0.723602	0.731884	0.731884
Val	2	ACC	51	0.707039	0.718427	0.741201	0.664596	0.71118	0.740166	0.730849	0.73706	0.730849
Val	2	ACC	52	0.722567	0.717391	0.736025	0.667702	0.696687	0.716356	0.729814	0.736025	0.729814
Val	2	ACC	53	0.706004	0.726708	0.743271	0.658385	0.691511	0.718427	0.730849	0.736025	0.733954
Val	2	ACC	54	0.706004	0.691511	0.724638	0.641822	0.674948	0.698758	0.713251	0.715321	0.713251
Val	2	ACC	55	0.707039	0.725673	0.730849	0.666667	0.713251	0.73913	0.744306	0.746377	0.726708
Val	2	ACC	56	0.720497	0.710145	0.73913	0.677019	0.695652	0.728778	0.730849	0.746377	0.738095
Val	2	ACC	57	0.707039	0.723602	0.715321	0.651139	0.71118	0.731884	0.730849	0.727743	0.723602
Val	2	ACC	58	0.716356	0.71118	0.728778	0.646998	0.710145	0.720497	0.732919	0.729814	0.731884
Val	2	ACC	59	0.733954	0.725673	0.759834	0.6853	0.720497	0.746377	0.752588	0.752588	0.748447
Val	2	BA	0	0.659717	0.685883	0.673822	0.536655	0.693214	0.708664	0.685805	0.703783	0.688161
Val	2	BA	1	0.640913	0.668442	0.674419	0.564933	0.679798	0.696852	0.674073	0.687598	0.672376
Val	2	BA	2	0.642928	0.662178	0.669919	0.532217	0.68081	0.69307	0.688329	0.683267	0.68354
Val	2	BA	3	0.67244	0.658117	0.684607	0.537164	0.688782	0.702027	0.688009	0.696082	0.678253
Val	2	BA	4	0.664885	0.669613	0.666127	0.531324	0.705453	0.716591	0.693165	0.707252	0.679417
Val	2	BA	5	0.643557	0.649122	0.679974	0.552966	0.668655	0.677776	0.679113	0.673071	0.662477
Val	2	BA	6	0.644627	0.671435	0.682347	0.528852	0.683233	0.687501	0.674342	0.681587	0.67154
Val	2	BA	7	0.660749	0.650984	0.682935	0.541578	0.700754	0.712434	0.697646	0.711401	0.684674
Val	2	BA	8	0.660054	0.660509	0.664653	0.539454	0.687659	0.690552	0.678248	0.684921	0.672859
Val	2	BA	9	0.655512	0.667748	0.666611	0.535792	0.68615	0.690642	0.672498	0.682773	0.670273
Val	2	BA	10	0.679251	0.680602	0.688564	0.5375	0.69977	0.705592	0.688171	0.705926	0.699064
Val	2	BA	11	0.643884	0.674622	0.667189	0.556008	0.696183	0.690961	0.675537	0.685793	0.687599
Val	2	BA	12	0.663278	0.676529	0.66863	0.559441	0.713944	0.707263	0.686559	0.697787	0.685013
Val	2	BA	13	0.667256	0.676307	0.693483	0.544956	0.698398	0.714576	0.695537	0.706637	0.692
Val	2	BA	14	0.65739	0.676462	0.67353	0.547775	0.703712	0.709457	0.691168	0.706459	0.683536
Val	2	BA	15	0.641744	0.668518	0.653779	0.525579	0.690918	0.695083	0.677825	0.672843	0.663633
Val	2	BA	16	0.656703	0.648415	0.685011	0.526917	0.672969	0.686841	0.664793	0.684105	0.673416
Val	2	BA	17	0.655538	0.683062	0.683175	0.569608	0.709325	0.714078	0.698	0.710906	0.692794
Val	2	BA	18	0.632669	0.660648	0.680863	0.541369	0.68988	0.6915	0.680196	0.675732	0.667634
Val	2	BA	19	0.661441	0.67271	0.678756	0.537719	0.710112	0.708034	0.684632	0.693587	0.687002
Val	2	BA	20	0.653943	0.666061	0.669645	0.532147	0.703444	0.702159	0.680818	0.692864	0.674002
Val	2	BA	21	0.678704	0.686853	0.667644	0.536013	0.701614	0.703482	0.691409	0.69655	0.688869
Val	2	BA	22	0.660679	0.665527	0.679742	0.531685	0.690032	0.696459	0.681909	0.696482	0.687704
Val	2	BA	23	0.658095	0.681505	0.676512	0.559948	0.706999	0.707389	0.699418	0.705201	0.689555
Val	2	BA	24	0.645804	0.660677	0.667965	0.528673	0.695465	0.700039	0.670836	0.686243	0.676893
Val	2	BA	25	0.625371	0.674094	0.673728	0.559627	0.688919	0.685693	0.677894	0.685244	0.67836
Val	2	BA	26	0.658818	0.675408	0.666624	0.550545	0.694845	0.703841	0.681031	0.69494	0.682642
Val	2	BA	27	0.65324	0.663886	0.682865	0.543851	0.69022	0.688751	0.671209	0.677214	0.676294
Val	2	BA	28	0.666214	0.664426	0.690509	0.536339	0.691104	0.703113	0.687121	0.703535	0.688693
Val	2	BA	29	0.637287	0.668445	0.679618	0.53888	0.692099	0.694037	0.671433	0.688498	0.677758
Val	2	BA	30	0.645346	0.673371	0.676179	0.534595	0.701318	0.715319	0.683782	0.690203	0.671837
Val	2	BA	31	0.666266	0.659894	0.653745	0.552768	0.681882	0.698304	0.66144	0.679723	0.677253
Val	2	BA	32	0.645402	0.660989	0.674411	0.521148	0.690699	0.704431	0.665558	0.691469	0.673926
Val	2	BA	33	0.665743	0.686907	0.674119	0.567927	0.711364	0.714214	0.697682	0.698665	0.695676
Val	2	BA	34	0.663104	0.675082	0.675794	0.541162	0.715903	0.716092	0.69012	0.699046	0.686859
Val	2	BA	35	0.652379	0.66213	0.689733	0.552232	0.688276	0.683826	0.665702	0.670222	0.670453
Val	2	BA	36	0.674076	0.679171	0.674424	0.555737	0.700864	0.700922	0.690427	0.707688	0.688815
Val	2	BA	37	0.632815	0.669846	0.671332	0.510172	0.690712	0.693215	0.671445	0.679775	0.662039
Val	2	BA	38	0.630688	0.659351	0.682787	0.552493	0.67305	0.688621	0.670609	0.680222	0.658023
Val	2	BA	39	0.667061	0.696159	0.700001	0.555166	0.724971	0.731086	0.706456	0.714662	0.707425
Val	2	BA	40	0.653109	0.66721	0.666164	0.572608	0.702329	0.705719	0.674498	0.689145	0.67068
Val	2	BA	41	0.651812	0.672501	0.653071	0.522018	0.682661	0.684245	0.678653	0.681491	0.674183
Val	2	BA	42	0.641996	0.649851	0.664562	0.524325	0.683747	0.693613	0.678889	0.683265	0.662658
Val	2	BA	43	0.672317	0.685099	0.676518	0.55761	0.69739	0.69559	0.681511	0.702189	0.692202
Val	2	BA	44	0.660469	0.671557	0.647078	0.54931	0.695142	0.704251	0.67304	0.685547	0.675391
Val	2	BA	45	0.639554	0.66074	0.66839	0.53195	0.666316	0.667975	0.663541	0.670719	0.667896
Val	2	BA	46	0.629225	0.643501	0.643898	0.537054	0.671891	0.690279	0.669119	0.667961	0.643445
Val	2	BA	47	0.674491	0.686934	0.68653	0.53883	0.704754	0.719289	0.702622	0.713252	0.692355
Val	2	BA	48	0.622765	0.657559	0.655986	0.529868	0.676675	0.692792	0.671618	0.676387	0.669768
Val	2	BA	49	0.653351	0.669278	0.675612	0.544602	0.70024	0.699994	0.676324	0.698647	0.674694
Val	2	BA	50	0.651369	0.669462	0.656264	0.542757	0.681403	0.688423	0.673471	0.691438	0.678694
Val	2	BA	51	0.655782	0.682344	0.677607	0.547157	0.706981	0.720513	0.67987	0.69872	0.690153
Val	2	BA	52	0.661186	0.674118	0.682008	0.545747	0.685883	0.687681	0.684437	0.689389	0.675391
Val	2	BA	53	0.647041	0.68788	0.679486	0.52857	0.689187	0.697387	0.685458	0.695998	0.67944
Val	2	BA	54	0.642939	0.641139	0.661212	0.511299	0.659719	0.666805	0.659454	0.66405	0.6571
Val	2	BA	55	0.647551	0.68625	0.676422	0.546669	0.717776	0.722051	0.704659	0.713317	0.683496
Val	2	BA	56	0.669756	0.673134	0.6872	0.55999	0.703915	0.721303	0.695268	0.72459	0.700792
Val	2	BA	57	0.645634	0.672415	0.660125	0.525683	0.704785	0.708054	0.681948	0.680276	0.671205
Val	2	BA	58	0.663532	0.67142	0.681423	0.526038	0.710897	0.705784	0.692391	0.695385	0.689595
Val	2	BA	59	0.678698	0.686146	0.707977	0.565764	0.723239	0.731322	0.712749	0.713351	0.702316
Val	2	PRC	0	0.704944	0.713271	0.716559	0.705411	0.709363	0.727883	0.718804	0.729228	0.723088
Val	2	PRC	1	0.704508	0.71187	0.737497	0.740868	0.704185	0.727143	0.72422	0.729822	0.726862
Val	2	PRC	2	0.69471	0.701654	0.719693	0.714985	0.706499	0.720687	0.726687	0.717908	0.722339
Val	2	PRC	3	0.711281	0.694986	0.740636	0.72254	0.706929	0.723397	0.728786	0.725738	0.717548
Val	2	PRC	4	0.719035	0.703649	0.720488	0.70903	0.723185	0.738418	0.732234	0.737977	0.722031
Val	2	PRC	5	0.690948	0.688368	0.732903	0.732671	0.684049	0.703302	0.717064	0.709261	0.709591
Val	2	PRC	6	0.710249	0.713191	0.741958	0.716161	0.703722	0.718948	0.719571	0.724	0.728022
Val	2	PRC	7	0.707238	0.693612	0.733537	0.693579	0.725802	0.737392	0.737329	0.741964	0.726872
Val	2	PRC	8	0.705809	0.703431	0.717102	0.700823	0.704416	0.714063	0.719558	0.721017	0.716618
Val	2	PRC	9	0.711018	0.713992	0.729254	0.716541	0.714963	0.724308	0.722525	0.722935	0.725597
Val	2	PRC	10	0.720747	0.714517	0.734487	0.712559	0.713145	0.726686	0.727457	0.737256	0.737785
Val	2	PRC	11	0.698204	0.710075	0.719387	0.713681	0.713872	0.717836	0.719879	0.720144	0.72647
Val	2	PRC	12	0.724598	0.731103	0.724544	0.732599	0.734874	0.73625	0.739337	0.746249	0.74558
Val	2	PRC	13	0.704465	0.704192	0.736963	0.712032	0.707005	0.728917	0.720541	0.727259	0.724877
Val	2	PRC	14	0.70481	0.716113	0.729008	0.733395	0.724022	0.731421	0.727767	0.736195	0.721142
Val	2	PRC	15	0.692846	0.709565	0.710976	0.691388	0.71296	0.722921	0.723958	0.712778	0.709114
Val	2	PRC	16	0.707608	0.693392	0.735586	0.713423	0.69742	0.715807	0.712318	0.723932	0.719135
Val	2	PRC	17	0.703955	0.709317	0.73762	0.727283	0.727458	0.737823	0.733064	0.743255	0.730836
Val	2	PRC	18	0.692583	0.703344	0.73443	0.723039	0.705371	0.714816	0.723493	0.715393	0.715746
Val	2	PRC	19	0.711675	0.709974	0.733257	0.722512	0.721223	0.727677	0.726335	0.724323	0.729809
Val	2	PRC	20	0.705786	0.701827	0.728302	0.701572	0.721044	0.72707	0.722319	0.726412	0.719361
Val	2	PRC	21	0.721694	0.720017	0.717025	0.711944	0.723593	0.726232	0.724875	0.72611	0.726557
Val	2	PRC	22	0.702139	0.700502	0.725666	0.706613	0.71119	0.718326	0.719506	0.726819	0.722945
Val	2	PRC	23	0.71355	0.725614	0.726367	0.743796	0.726839	0.732146	0.736726	0.742866	0.733175
Val	2	PRC	24	0.704661	0.706205	0.719865	0.698887	0.710881	0.723548	0.714673	0.724434	0.727289
Val	2	PRC	25	0.677438	0.711364	0.717508	0.734981	0.713957	0.717267	0.721502	0.720685	0.717834
Val	2	PRC	26	0.713442	0.712704	0.721509	0.730463	0.714134	0.727059	0.721485	0.726469	0.729829
Val	2	PRC	27	0.710766	0.707696	0.733685	0.709752	0.710617	0.714495	0.717326	0.71618	0.722592
Val	2	PRC	28	0.721499	0.710828	0.741068	0.720568	0.712177	0.729272	0.727093	0.742465	0.737788
Val	2	PRC	29	0.692252	0.707008	0.73568	0.711424	0.71374	0.722491	0.719118	0.723959	0.724527
Val	2	PRC	30	0.709764	0.71313	0.730101	0.70629	0.721537	0.739322	0.724809	0.729247	0.723595
Val	2	PRC	31	0.704434	0.687152	0.710264	0.730824	0.696879	0.719729	0.700551	0.710836	0.714379
Val	2	PRC	32	0.694591	0.698588	0.724686	0.711861	0.713708	0.730656	0.711477	0.725494	0.716729
Val	2	PRC	33	0.717818	0.726152	0.725226	0.737799	0.725929	0.735237	0.739562	0.736733	0.736813
Val	2	PRC	34	0.71299	0.71048	0.722626	0.715903	0.72571	0.735192	0.730874	0.730281	0.728012
Val	2	PRC	35	0.69326	0.696205	0.739647	0.725073	0.704292	0.708242	0.702691	0.703153	0.712012
Val	2	PRC	36	0.722342	0.714188	0.730802	0.722734	0.720176	0.726637	0.734197	0.739711	0.729147
Val	2	PRC	37	0.701192	0.717317	0.728381	0.719169	0.716417	0.725158	0.725402	0.723742	0.718451
Val	2	PRC	38	0.682455	0.694684	0.725046	0.716415	0.696401	0.717123	0.707489	0.712803	0.700262
Val	2	PRC	39	0.727909	0.741734	0.760145	0.748655	0.73997	0.750662	0.752572	0.755314	0.756691
Val	2	PRC	40	0.708278	0.707039	0.727036	0.728702	0.717037	0.729598	0.719705	0.730008	0.717952
Val	2	PRC	41	0.700763	0.703198	0.709471	0.692549	0.704522	0.71568	0.724556	0.716585	0.711322
Val	2	PRC	42	0.703815	0.693959	0.727125	0.714782	0.707818	0.72371	0.729636	0.723332	0.715499
Val	2	PRC	43	0.71867	0.712496	0.720214	0.723795	0.71461	0.717774	0.717336	0.724748	0.726021
Val	2	PRC	44	0.723868	0.715231	0.721565	0.726698	0.714415	0.736665	0.73032	0.733447	0.728758
Val	2	PRC	45	0.686263	0.698348	0.719755	0.689553	0.695546	0.699371	0.704871	0.706736	0.70769
Val	2	PRC	46	0.687074	0.684492	0.699693	0.716525	0.691239	0.714067	0.710247	0.704501	0.693164
Val	2	PRC	47	0.724369	0.722326	0.739404	0.728477	0.725299	0.744106	0.740933	0.749761	0.738091
Val	2	PRC	48	0.682607	0.70455	0.719491	0.70729	0.701028	0.721634	0.720024	0.718911	0.719388
Val	2	PRC	49	0.708293	0.70727	0.73123	0.711384	0.719707	0.728201	0.72209	0.735055	0.721777
Val	2	PRC	50	0.713661	0.712349	0.715469	0.741136	0.69945	0.71722	0.722065	0.72904	0.731291
Val	2	PRC	51	0.70184	0.716139	0.73876	0.71429	0.725667	0.744338	0.727033	0.734148	0.727877
Val	2	PRC	52	0.715967	0.717826	0.732214	0.718266	0.716526	0.722795	0.7254	0.733051	0.725708
Val	2	PRC	53	0.705044	0.723486	0.740905	0.72152	0.706253	0.721476	0.732473	0.735969	0.73271
Val	2	PRC	54	0.7007	0.68503	0.723725	0.711714	0.682163	0.697995	0.71058	0.71131	0.708774
Val	2	PRC	55	0.701993	0.721862	0.729926	0.717871	0.729443	0.742018	0.741066	0.743891	0.72356
Val	2	PRC	56	0.717587	0.709289	0.738675	0.732164	0.712507	0.73356	0.730841	0.745599	0.735764
Val	2	PRC	57	0.704672	0.719506	0.712305	0.702365	0.727078	0.736909	0.728583	0.726274	0.721901
Val	2	PRC	58	0.712261	0.709091	0.727219	0.705921	0.724203	0.724378	0.731708	0.728942	0.730783
Val	2	PRC	59	0.729824	0.723109	0.759438	0.740625	0.735583	0.749462	0.750714	0.749265	0.744556
Val	2	F1	0	0.703788	0.707977	0.715033	0.621896	0.687511	0.719467	0.718911	0.72542	0.719154
Val	2	F1	1	0.702129	0.71272	0.732226	0.653093	0.699418	0.726957	0.721769	0.73012	0.725234
Val	2	F1	2	0.689369	0.699117	0.716626	0.618274	0.689795	0.712469	0.725055	0.714803	0.718753
Val	2	F1	3	0.710937	0.696322	0.733845	0.627401	0.69198	0.720304	0.726885	0.726076	0.717378
Val	2	F1	4	0.714916	0.701618	0.71625	0.616489	0.704419	0.73076	0.729736	0.734232	0.71701
Val	2	F1	5	0.691042	0.689554	0.730054	0.643384	0.671946	0.700541	0.715906	0.709427	0.709137
Val	2	F1	6	0.701002	0.71057	0.73198	0.617618	0.69604	0.71636	0.716577	0.720773	0.720673
Val	2	F1	7	0.708598	0.694978	0.731416	0.627669	0.709502	0.73129	0.736376	0.741172	0.7282
Val	2	F1	8	0.704703	0.703835	0.713477	0.630744	0.686307	0.711372	0.718745	0.721876	0.715921
Val	2	F1	9	0.708295	0.713649	0.723017	0.622149	0.707098	0.72086	0.721729	0.722506	0.721
Val	2	F1	10	0.719016	0.714319	0.731506	0.623763	0.696725	0.722873	0.725999	0.736844	0.736086
Val	2	F1	11	0.696148	0.710965	0.717994	0.639793	0.704322	0.715297	0.716472	0.719529	0.725986
Val	2	F1	12	0.718918	0.728684	0.719965	0.649416	0.72916	0.73527	0.735574	0.743875	0.739699
Val	2	F1	13	0.703738	0.703588	0.736097	0.630541	0.68342	0.719949	0.720675	0.726517	0.724049
Val	2	F1	14	0.703897	0.71697	0.725102	0.638599	0.710589	0.725613	0.727744	0.735437	0.720148
Val	2	F1	15	0.690667	0.708604	0.709232	0.613427	0.704915	0.72209	0.722037	0.713364	0.708307
Val	2	F1	16	0.706105	0.693416	0.733653	0.616033	0.686364	0.711896	0.71203	0.723344	0.718383
Val	2	F1	17	0.702434	0.709418	0.732978	0.654805	0.713083	0.733835	0.732868	0.742819	0.729427
Val	2	F1	18	0.687813	0.704186	0.729828	0.631582	0.695567	0.712009	0.721337	0.715531	0.713932
Val	2	F1	19	0.71014	0.710185	0.728399	0.625589	0.708362	0.724765	0.72483	0.724621	0.727788
Val	2	F1	20	0.703961	0.702575	0.724036	0.62108	0.706599	0.723271	0.721626	0.726487	0.718081
Val	2	F1	21	0.72277	0.721079	0.716048	0.624158	0.708865	0.722391	0.725186	0.726565	0.727114
Val	2	F1	22	0.70265	0.700706	0.723407	0.617597	0.695306	0.713956	0.717927	0.726328	0.723048
Val	2	F1	23	0.711932	0.72454	0.724181	0.652556	0.712925	0.726947	0.737743	0.742676	0.731507
Val	2	F1	24	0.701146	0.704872	0.715934	0.615856	0.701279	0.722342	0.714434	0.723634	0.72301
Val	2	F1	25	0.678165	0.708701	0.716079	0.648141	0.698708	0.709709	0.720057	0.719564	0.71566
Val	2	F1	26	0.70842	0.71287	0.719504	0.641438	0.704024	0.72432	0.720248	0.725329	0.726609
Val	2	F1	27	0.709337	0.708531	0.73015	0.628032	0.700044	0.711897	0.718415	0.717072	0.721515
Val	2	F1	28	0.717763	0.708168	0.736925	0.62391	0.700626	0.725038	0.725938	0.739741	0.732261
Val	2	F1	29	0.689751	0.70721	0.731602	0.62374	0.701947	0.718958	0.715997	0.723448	0.722972
Val	2	F1	30	0.703909	0.713162	0.727384	0.622498	0.713777	0.737923	0.724859	0.729202	0.720968
Val	2	F1	31	0.703396	0.687354	0.704939	0.640021	0.681767	0.712916	0.699805	0.709355	0.711976
Val	2	F1	32	0.691175	0.695568	0.721761	0.607167	0.695182	0.723809	0.711337	0.72242	0.711965
Val	2	F1	33	0.715814	0.726311	0.72148	0.654989	0.713657	0.732199	0.736482	0.735474	0.735674
Val	2	F1	34	0.710882	0.710785	0.72238	0.625948	0.713836	0.731207	0.729442	0.729125	0.725826
Val	2	F1	35	0.693724	0.696951	0.736021	0.639785	0.689584	0.704194	0.703176	0.703428	0.712591
Val	2	F1	36	0.719855	0.714712	0.727597	0.640746	0.70724	0.722592	0.73201	0.739673	0.72757
Val	2	F1	37	0.696841	0.718009	0.724472	0.602715	0.703471	0.722665	0.724019	0.724304	0.717034
Val	2	F1	38	0.68138	0.693971	0.724407	0.63741	0.683357	0.712218	0.705239	0.710613	0.697625
Val	2	F1	39	0.722911	0.740451	0.754662	0.647153	0.727594	0.748264	0.750486	0.75472	0.75433
Val	2	F1	40	0.707005	0.707543	0.723944	0.657158	0.708447	0.727446	0.718652	0.729617	0.717137
Val	2	F1	41	0.699106	0.703209	0.706872	0.611242	0.692598	0.713362	0.722908	0.716378	0.709991
Val	2	F1	42	0.698313	0.693571	0.721216	0.617237	0.699227	0.721881	0.726329	0.722184	0.711601
Val	2	F1	43	0.719657	0.712829	0.718029	0.644984	0.697772	0.711747	0.716982	0.724313	0.726697
Val	2	F1	44	0.715712	0.714333	0.711522	0.64309	0.708355	0.735229	0.723637	0.730838	0.723438
Val	2	F1	45	0.686899	0.696665	0.718463	0.618187	0.679963	0.694432	0.705675	0.706058	0.707707
Val	2	F1	46	0.685143	0.685245	0.698249	0.623068	0.68119	0.712215	0.708858	0.704717	0.69222
Val	2	F1	47	0.722783	0.722264	0.735747	0.629046	0.710143	0.740662	0.740658	0.749562	0.737451
Val	2	F1	48	0.681038	0.70368	0.715068	0.622707	0.690937	0.717511	0.720138	0.71763	0.716616
Val	2	F1	49	0.705077	0.707039	0.727681	0.630246	0.706681	0.724924	0.719211	0.733733	0.720124
Val	2	F1	50	0.706781	0.711528	0.711449	0.635737	0.688303	0.715293	0.717212	0.727452	0.725383
Val	2	F1	51	0.702986	0.716792	0.733376	0.631821	0.714448	0.740686	0.725964	0.734207	0.727458
Val	2	F1	52	0.71645	0.715966	0.731294	0.634238	0.702254	0.717964	0.726855	0.733089	0.724978
Val	2	F1	53	0.697489	0.721947	0.735482	0.619298	0.692625	0.716744	0.725597	0.731552	0.726724
Val	2	F1	54	0.698155	0.685768	0.718051	0.600066	0.676114	0.697405	0.707225	0.709872	0.706217
Val	2	F1	55	0.699245	0.722112	0.723816	0.634417	0.715333	0.737525	0.739644	0.742966	0.721477
Val	2	F1	56	0.716298	0.708981	0.735291	0.649148	0.699125	0.730108	0.72897	0.745869	0.73569
Val	2	F1	57	0.697426	0.717522	0.708324	0.613296	0.712389	0.729976	0.724441	0.722409	0.715874
Val	2	F1	58	0.710465	0.708262	0.723465	0.614002	0.711188	0.719353	0.728928	0.726469	0.727025
Val	2	F1	59	0.728425	0.724173	0.755548	0.651081	0.723472	0.746583	0.749717	0.749665	0.744546
Val	2	KAP	0	0.576463	0.582672	0.590609	0.461752	0.560287	0.601763	0.599131	0.608404	0.598393
Val	2	KAP	1	0.574445	0.587872	0.615655	0.507393	0.572196	0.609634	0.600936	0.613791	0.607165
Val	2	KAP	2	0.556385	0.570584	0.593227	0.455678	0.562805	0.593577	0.608297	0.594348	0.597942
Val	2	KAP	3	0.585265	0.565368	0.616184	0.473541	0.564296	0.601682	0.609093	0.608124	0.595245
Val	2	KAP	4	0.590557	0.572108	0.592062	0.456357	0.583647	0.617806	0.613148	0.620785	0.593515
Val	2	KAP	5	0.559379	0.555317	0.611445	0.491387	0.537947	0.574479	0.594753	0.585138	0.584627
Val	2	KAP	6	0.570847	0.584059	0.611856	0.454701	0.568925	0.595126	0.593334	0.599279	0.598537
Val	2	KAP	7	0.582322	0.563418	0.615695	0.476273	0.587528	0.617126	0.62456	0.630701	0.610912
Val	2	KAP	8	0.575329	0.574132	0.586419	0.477254	0.556932	0.587942	0.595491	0.600866	0.59097
Val	2	KAP	9	0.582779	0.590368	0.602921	0.461814	0.582581	0.601945	0.603797	0.603786	0.601481
Val	2	KAP	10	0.59535	0.589269	0.613388	0.462663	0.572046	0.605421	0.608302	0.623782	0.621381
Val	2	KAP	11	0.56804	0.586925	0.595764	0.486592	0.582003	0.59511	0.595951	0.600233	0.609249
Val	2	KAP	12	0.597397	0.61272	0.597297	0.503408	0.615218	0.622384	0.622656	0.634016	0.627777
Val	2	KAP	13	0.574923	0.575696	0.621047	0.474091	0.556336	0.603099	0.601534	0.609725	0.605228
Val	2	KAP	14	0.576616	0.59502	0.605909	0.486979	0.590116	0.610499	0.61171	0.623174	0.599964
Val	2	KAP	15	0.555641	0.582463	0.58394	0.456569	0.580386	0.603848	0.603529	0.590644	0.58284
Val	2	KAP	16	0.580079	0.564133	0.617886	0.455133	0.557103	0.591192	0.590732	0.607995	0.600395
Val	2	KAP	17	0.572866	0.584133	0.615039	0.512211	0.593264	0.620485	0.617859	0.632175	0.61296
Val	2	KAP	18	0.552718	0.576469	0.611559	0.477669	0.571088	0.592071	0.60357	0.594063	0.590357
Val	2	KAP	19	0.583339	0.583301	0.608331	0.464093	0.587666	0.607244	0.605151	0.604904	0.608326
Val	2	KAP	20	0.57517	0.573598	0.60487	0.46768	0.585215	0.605762	0.602737	0.609066	0.59658
Val	2	KAP	21	0.603332	0.60071	0.591987	0.467637	0.587433	0.604856	0.607539	0.609704	0.609578
Val	2	KAP	22	0.573805	0.572334	0.60355	0.456282	0.568581	0.592759	0.597001	0.609355	0.604222
Val	2	KAP	23	0.586385	0.604625	0.602084	0.505631	0.593206	0.610952	0.624297	0.631515	0.615074
Val	2	KAP	24	0.57284	0.576277	0.590785	0.457466	0.576759	0.603965	0.591758	0.604562	0.603192
Val	2	KAP	25	0.540885	0.584024	0.594565	0.503534	0.574014	0.587711	0.601689	0.60066	0.594116
Val	2	KAP	26	0.582958	0.589207	0.597991	0.494701	0.580917	0.607778	0.601311	0.608387	0.608789
Val	2	KAP	27	0.583718	0.581479	0.6108	0.469768	0.573695	0.588628	0.59774	0.595139	0.600489
Val	2	KAP	28	0.594709	0.581587	0.622487	0.461853	0.575619	0.608782	0.608691	0.628605	0.617376
Val	2	KAP	29	0.557312	0.579357	0.616754	0.470368	0.576792	0.599575	0.595546	0.604383	0.602245
Val	2	KAP	30	0.576179	0.589229	0.608271	0.463904	0.593145	0.626152	0.607176	0.612787	0.599927
Val	2	KAP	31	0.573576	0.552266	0.577058	0.489743	0.551791	0.592217	0.571495	0.585334	0.587999
Val	2	KAP	32	0.55728	0.562512	0.60044	0.445424	0.568702	0.607358	0.588328	0.60377	0.58768
Val	2	KAP	33	0.591216	0.607682	0.59827	0.511035	0.594984	0.618099	0.622937	0.621501	0.620963
Val	2	KAP	34	0.583962	0.585783	0.601709	0.472862	0.596942	0.61843	0.614525	0.613707	0.607941
Val	2	KAP	35	0.56014	0.564558	0.619408	0.484645	0.561694	0.578075	0.575538	0.575704	0.587443
Val	2	KAP	36	0.598184	0.590825	0.609479	0.487311	0.585892	0.605049	0.617199	0.62752	0.60941
Val	2	KAP	37	0.565195	0.594938	0.603523	0.436151	0.577432	0.602816	0.604845	0.604629	0.59433
Val	2	KAP	38	0.547729	0.56613	0.605632	0.483314	0.554488	0.592206	0.582642	0.589563	0.57102
Val	2	KAP	39	0.601478	0.626324	0.647286	0.502947	0.612642	0.640309	0.641451	0.647429	0.646652
Val	2	KAP	40	0.581848	0.58062	0.605238	0.512901	0.586883	0.611503	0.598263	0.613295	0.596105
Val	2	KAP	41	0.568581	0.575989	0.578588	0.452509	0.564586	0.591128	0.603793	0.595217	0.584812
Val	2	KAP	42	0.567015	0.559739	0.601258	0.460965	0.573208	0.60292	0.607891	0.602649	0.586686
Val	2	KAP	43	0.598128	0.58897	0.592384	0.491209	0.573752	0.590558	0.595667	0.606317	0.608013
Val	2	KAP	44	0.593771	0.590925	0.588695	0.495301	0.586235	0.622843	0.604693	0.615365	0.603645
Val	2	KAP	45	0.55089	0.564727	0.596851	0.462661	0.545823	0.563921	0.580143	0.579289	0.580737
Val	2	KAP	46	0.550894	0.549116	0.566796	0.470361	0.549454	0.590729	0.582957	0.578189	0.559792
Val	2	KAP	47	0.602825	0.601556	0.621704	0.472311	0.588614	0.630278	0.629515	0.641894	0.623502
Val	2	KAP	48	0.542859	0.57369	0.591525	0.464172	0.560294	0.597308	0.601825	0.595915	0.593779
Val	2	KAP	49	0.577587	0.579802	0.609461	0.474735	0.584458	0.607482	0.597801	0.619021	0.599345
Val	2	KAP	50	0.577803	0.586222	0.5856	0.486055	0.559133	0.594624	0.597133	0.609902	0.605505
Val	2	KAP	51	0.573921	0.593748	0.620012	0.478668	0.594858	0.630432	0.608433	0.619872	0.609142
Val	2	KAP	52	0.594513	0.592271	0.614066	0.482914	0.575235	0.596733	0.609439	0.618442	0.606576
Val	2	KAP	53	0.568307	0.604109	0.622621	0.46575	0.567245	0.598485	0.609082	0.61735	0.610324
Val	2	KAP	54	0.56838	0.550719	0.595609	0.437052	0.540481	0.567686	0.582142	0.585448	0.580021
Val	2	KAP	55	0.570671	0.602014	0.603346	0.481678	0.598349	0.62757	0.628519	0.632741	0.60146
Val	2	KAP	56	0.59183	0.580875	0.619219	0.499058	0.575808	0.615803	0.6126	0.636406	0.619883
Val	2	KAP	57	0.567968	0.597751	0.580908	0.452537	0.593781	0.617088	0.608503	0.604612	0.594587
Val	2	KAP	58	0.584998	0.581318	0.602744	0.448205	0.592317	0.601737	0.611978	0.608632	0.608512
Val	2	KAP	59	0.611459	0.604817	0.64904	0.512248	0.60917	0.639687	0.642605	0.64309	0.634418
Val	2	ROC	0	0.88298	0.880901	0.902191	0.885022	0.856722	0.888481	0.887974	0.89312	0.89222
Val	2	ROC	1	0.881118	0.887447	0.910262	0.903234	0.873702	0.900215	0.896808	0.902119	0.897536
Val	2	ROC	2	0.878791	0.88275	0.897795	0.890972	0.862599	0.892395	0.889587	0.893992	0.891374
Val	2	ROC	3	0.886851	0.889272	0.910198	0.898005	0.870215	0.898376	0.89739	0.902349	0.898489
Val	2	ROC	4	0.888148	0.891165	0.900944	0.889081	0.87144	0.896518	0.893648	0.899879	0.898813
Val	2	ROC	5	0.881002	0.880262	0.902185	0.89661	0.862201	0.893994	0.892039	0.8963	0.892374
Val	2	ROC	6	0.877092	0.879567	0.896192	0.887312	0.866844	0.892091	0.888844	0.89236	0.88772
Val	2	ROC	7	0.894391	0.89413	0.914511	0.902994	0.87437	0.904463	0.901288	0.909256	0.906949
Val	2	ROC	8	0.884272	0.890203	0.899257	0.896254	0.870516	0.90055	0.893648	0.901215	0.899215
Val	2	ROC	9	0.88515	0.887642	0.900369	0.88933	0.868915	0.892937	0.896787	0.897947	0.895406
Val	2	ROC	10	0.881406	0.887189	0.899657	0.892393	0.86714	0.892208	0.891768	0.897034	0.893686
Val	2	ROC	11	0.880973	0.887125	0.899368	0.886146	0.870294	0.893115	0.891728	0.896361	0.891538
Val	2	ROC	12	0.893157	0.895106	0.904749	0.898089	0.878965	0.902691	0.898327	0.906691	0.904653
Val	2	ROC	13	0.884416	0.884961	0.903978	0.89197	0.861496	0.894843	0.890699	0.898173	0.895499
Val	2	ROC	14	0.886291	0.891385	0.903624	0.895228	0.873178	0.897169	0.898258	0.901918	0.898899
Val	2	ROC	15	0.877723	0.885877	0.895274	0.891243	0.863622	0.893729	0.888433	0.895139	0.890419
Val	2	ROC	16	0.871422	0.870151	0.900713	0.884848	0.850955	0.887995	0.881854	0.888721	0.884064
Val	2	ROC	17	0.890799	0.893023	0.905263	0.899703	0.876085	0.90165	0.901086	0.904532	0.901675
Val	2	ROC	18	0.884211	0.890868	0.901028	0.890397	0.86696	0.895336	0.893514	0.899966	0.896728
Val	2	ROC	19	0.893944	0.889631	0.903698	0.898553	0.876605	0.899826	0.897639	0.90423	0.903285
Val	2	ROC	20	0.884644	0.887586	0.904834	0.892767	0.865196	0.895028	0.893808	0.899228	0.896998
Val	2	ROC	21	0.887444	0.890888	0.900263	0.894873	0.87378	0.89768	0.89662	0.902166	0.899925
Val	2	ROC	22	0.883603	0.882518	0.902636	0.885473	0.868109	0.891976	0.891136	0.89637	0.893661
Val	2	ROC	23	0.898246	0.898411	0.905986	0.907234	0.878174	0.905164	0.903043	0.90912	0.906371
Val	2	ROC	24	0.884009	0.882316	0.901415	0.887445	0.866649	0.892628	0.891119	0.89736	0.8947
Val	2	ROC	25	0.882677	0.889389	0.896762	0.896928	0.867844	0.893792	0.896201	0.898419	0.897833
Val	2	ROC	26	0.888473	0.892783	0.900685	0.891517	0.872688	0.897485	0.896883	0.901446	0.899514
Val	2	ROC	27	0.885501	0.884072	0.904453	0.892241	0.867938	0.895279	0.891678	0.899635	0.897239
Val	2	ROC	28	0.883272	0.888303	0.907833	0.900007	0.868574	0.900079	0.894094	0.901392	0.897833
Val	2	ROC	29	0.880575	0.883323	0.901525	0.887384	0.865484	0.891699	0.888288	0.896335	0.895218
Val	2	ROC	30	0.887344	0.887559	0.904236	0.895995	0.866723	0.896922	0.893166	0.900243	0.898144
Val	2	ROC	31	0.876806	0.882844	0.890164	0.890614	0.861713	0.889455	0.88377	0.891754	0.889048
Val	2	ROC	32	0.885222	0.887141	0.900428	0.890238	0.867003	0.894579	0.893782	0.898857	0.896006
Val	2	ROC	33	0.893831	0.896098	0.903044	0.902219	0.883913	0.903175	0.90329	0.907145	0.905183
Val	2	ROC	34	0.879871	0.883336	0.900185	0.894876	0.869543	0.894142	0.894994	0.896431	0.893459
Val	2	ROC	35	0.883594	0.889691	0.905383	0.893844	0.87052	0.896846	0.89071	0.901445	0.898943
Val	2	ROC	36	0.883632	0.887382	0.901781	0.895607	0.871996	0.896631	0.892499	0.90019	0.897309
Val	2	ROC	37	0.88488	0.887364	0.905229	0.896233	0.871675	0.897584	0.896984	0.900309	0.896479
Val	2	ROC	38	0.878156	0.877789	0.89849	0.887541	0.857995	0.886827	0.890428	0.891477	0.887242
Val	2	ROC	39	0.895219	0.902515	0.913801	0.910547	0.888953	0.911438	0.906122	0.914287	0.911317
Val	2	ROC	40	0.892004	0.891681	0.908373	0.904	0.876691	0.90241	0.90111	0.904751	0.901978
Val	2	ROC	41	0.878731	0.882286	0.891538	0.885512	0.863938	0.887152	0.886336	0.892998	0.89106
Val	2	ROC	42	0.884375	0.88206	0.907096	0.898606	0.859676	0.895446	0.893363	0.898012	0.894784
Val	2	ROC	43	0.889789	0.892361	0.899985	0.895966	0.871639	0.897234	0.896235	0.90142	0.899101
Val	2	ROC	44	0.884529	0.892466	0.910587	0.904292	0.87648	0.903881	0.899798	0.90528	0.90123
Val	2	ROC	45	0.870404	0.876369	0.889806	0.881543	0.854432	0.880753	0.882186	0.885129	0.884158
Val	2	ROC	46	0.880021	0.884438	0.897387	0.888831	0.867247	0.891835	0.890467	0.895374	0.892368
Val	2	ROC	47	0.892149	0.89567	0.909341	0.902742	0.873098	0.903701	0.900539	0.906464	0.903715
Val	2	ROC	48	0.881889	0.88516	0.90146	0.889169	0.863991	0.891784	0.891485	0.896926	0.895573
Val	2	ROC	49	0.879718	0.883983	0.902967	0.893972	0.867113	0.894187	0.892022	0.897225	0.892922
Val	2	ROC	50	0.881245	0.882207	0.894361	0.894996	0.866106	0.890681	0.890078	0.894778	0.892981
Val	2	ROC	51	0.888697	0.893043	0.908742	0.892348	0.874182	0.89972	0.898896	0.903785	0.899915
Val	2	ROC	52	0.890589	0.890482	0.904175	0.902066	0.868901	0.90238	0.897682	0.905126	0.900898
Val	2	ROC	53	0.885131	0.890427	0.905117	0.896296	0.871034	0.899935	0.895456	0.9007	0.897878
Val	2	ROC	54	0.87914	0.882027	0.899794	0.890542	0.865453	0.891579	0.888507	0.894902	0.892473
Val	2	ROC	55	0.884204	0.892509	0.904609	0.903197	0.875587	0.900643	0.897536	0.903444	0.900245
Val	2	ROC	56	0.891098	0.884722	0.905347	0.892314	0.866308	0.896877	0.89106	0.901001	0.900014
Val	2	ROC	57	0.88804	0.897333	0.90222	0.899309	0.874897	0.901736	0.901402	0.90385	0.901349
Val	2	ROC	58	0.88273	0.882875	0.897871	0.888925	0.867987	0.893343	0.893505	0.896707	0.893442
Val	2	ROC	59	0.894375	0.90361	0.915433	0.907472	0.881278	0.90906	0.902259	0.912583	0.91199
Val	2	PR	0	0.765463	0.766227	0.803432	0.784558	0.723061	0.789403	0.783721	0.791845	0.787534
Val	2	PR	1	0.750344	0.767861	0.815442	0.807845	0.748628	0.797627	0.793059	0.7982	0.786498
Val	2	PR	2	0.758914	0.77006	0.798457	0.790472	0.737802	0.793422	0.790822	0.793164	0.787081
Val	2	PR	3	0.772091	0.774613	0.818307	0.802261	0.746567	0.799695	0.800161	0.803087	0.795876
Val	2	PR	4	0.771387	0.780994	0.798088	0.78727	0.758518	0.802602	0.792996	0.801251	0.792739
Val	2	PR	5	0.761187	0.759239	0.807169	0.800564	0.722345	0.791043	0.788445	0.793717	0.785731
Val	2	PR	6	0.758408	0.76541	0.798249	0.789012	0.739575	0.792477	0.78947	0.790278	0.781493
Val	2	PR	7	0.772859	0.775778	0.820556	0.798868	0.745944	0.805147	0.798148	0.808179	0.801645
Val	2	PR	8	0.757784	0.773074	0.795252	0.792059	0.741929	0.798297	0.785042	0.79414	0.789237
Val	2	PR	9	0.764834	0.771451	0.793985	0.787402	0.740367	0.792825	0.794671	0.793564	0.783456
Val	2	PR	10	0.768207	0.779217	0.807683	0.797461	0.747336	0.797844	0.794872	0.803983	0.795769
Val	2	PR	11	0.762645	0.772266	0.799233	0.783301	0.740301	0.792129	0.792842	0.792434	0.782522
Val	2	PR	12	0.781112	0.785645	0.802266	0.803053	0.757858	0.809018	0.801155	0.809318	0.804072
Val	2	PR	13	0.76784	0.771906	0.809956	0.794293	0.733168	0.796801	0.791101	0.79881	0.793541
Val	2	PR	14	0.773995	0.785716	0.809419	0.802225	0.761685	0.805764	0.807792	0.809172	0.800361
Val	2	PR	15	0.753715	0.767627	0.780236	0.781584	0.736669	0.785325	0.77693	0.785497	0.777451
Val	2	PR	16	0.740578	0.741461	0.80214	0.779984	0.707932	0.780537	0.768808	0.776129	0.767029
Val	2	PR	17	0.777044	0.783197	0.811792	0.797508	0.750269	0.80488	0.803711	0.808898	0.801779
Val	2	PR	18	0.762801	0.777144	0.800034	0.787063	0.730896	0.794176	0.787724	0.796681	0.790709
Val	2	PR	19	0.784874	0.777718	0.814098	0.803878	0.753285	0.805461	0.802194	0.810078	0.805517
Val	2	PR	20	0.768655	0.774444	0.810878	0.796957	0.7305	0.800547	0.796221	0.801965	0.79779
Val	2	PR	21	0.762731	0.771839	0.800055	0.787962	0.740809	0.794906	0.787414	0.795714	0.791129
Val	2	PR	22	0.76359	0.760191	0.803414	0.780338	0.733446	0.792844	0.785765	0.791886	0.783681
Val	2	PR	23	0.791176	0.798288	0.81594	0.821312	0.766945	0.816294	0.813964	0.820904	0.814702
Val	2	PR	24	0.759573	0.762937	0.801417	0.7827	0.732888	0.791656	0.786005	0.792571	0.785192
Val	2	PR	25	0.755705	0.775702	0.79432	0.794864	0.743385	0.789693	0.793639	0.795806	0.791358
Val	2	PR	26	0.772435	0.780888	0.806858	0.795767	0.748874	0.804455	0.802724	0.805544	0.798683
Val	2	PR	27	0.757802	0.760007	0.804879	0.788938	0.735445	0.789237	0.780752	0.790265	0.786895
Val	2	PR	28	0.759527	0.772519	0.81454	0.803286	0.751039	0.804148	0.793026	0.802669	0.794187
Val	2	PR	29	0.757917	0.769287	0.800112	0.788657	0.742359	0.789928	0.788006	0.792783	0.789681
Val	2	PR	30	0.769238	0.773317	0.80797	0.790164	0.749721	0.797349	0.789801	0.799113	0.794911
Val	2	PR	31	0.756466	0.772626	0.784017	0.794692	0.738638	0.790429	0.781339	0.790902	0.786371
Val	2	PR	32	0.761652	0.771147	0.798049	0.785504	0.73017	0.796795	0.788626	0.79608	0.786284
Val	2	PR	33	0.786274	0.790435	0.812208	0.812475	0.774622	0.812277	0.814278	0.814423	0.808981
Val	2	PR	34	0.761706	0.763546	0.795898	0.795444	0.74319	0.792479	0.793185	0.791283	0.78514
Val	2	PR	35	0.761437	0.777747	0.812127	0.794249	0.74885	0.800388	0.788469	0.801228	0.794368
Val	2	PR	36	0.760895	0.769394	0.798966	0.797355	0.75405	0.793037	0.789358	0.795768	0.788404
Val	2	PR	37	0.762682	0.764613	0.804899	0.796191	0.736362	0.796075	0.790545	0.794808	0.786019
Val	2	PR	38	0.747144	0.750994	0.794521	0.781885	0.732439	0.778314	0.77958	0.779568	0.770393
Val	2	PR	39	0.783192	0.799436	0.818289	0.819557	0.768559	0.819768	0.811549	0.823269	0.818655
Val	2	PR	40	0.782982	0.781736	0.816957	0.815186	0.769425	0.810183	0.808991	0.81004	0.804868
Val	2	PR	41	0.75025	0.76305	0.783002	0.777322	0.730021	0.782232	0.773908	0.783683	0.777939
Val	2	PR	42	0.765952	0.764489	0.811481	0.802544	0.731271	0.795154	0.790089	0.797078	0.790841
Val	2	PR	43	0.778112	0.784071	0.809438	0.799771	0.755054	0.806035	0.799781	0.807312	0.801588
Val	2	PR	44	0.757097	0.782843	0.81216	0.802268	0.756212	0.804906	0.799157	0.80349	0.795575
Val	2	PR	45	0.745066	0.757714	0.780272	0.772481	0.725592	0.77551	0.771835	0.776897	0.77197
Val	2	PR	46	0.750929	0.762267	0.792193	0.782144	0.736267	0.784559	0.779847	0.785349	0.779081
Val	2	PR	47	0.779805	0.790691	0.815487	0.813097	0.756313	0.813097	0.805974	0.811527	0.805404
Val	2	PR	48	0.76318	0.767186	0.80333	0.784213	0.739596	0.788777	0.78734	0.79438	0.790475
Val	2	PR	49	0.754767	0.76541	0.799699	0.795976	0.736402	0.792546	0.787251	0.79336	0.784838
Val	2	PR	50	0.761726	0.763302	0.792404	0.7998	0.728838	0.787656	0.787675	0.791441	0.785239
Val	2	PR	51	0.776931	0.781917	0.808393	0.787731	0.7528	0.798771	0.799538	0.804282	0.796916
Val	2	PR	52	0.767815	0.775893	0.801549	0.800997	0.7304	0.803408	0.792986	0.801203	0.792914
Val	2	PR	53	0.774139	0.781135	0.811567	0.802692	0.763421	0.806219	0.798241	0.806027	0.799199
Val	2	PR	54	0.751025	0.756063	0.795424	0.788404	0.734861	0.785391	0.777891	0.785288	0.77843
Val	2	PR	55	0.763987	0.786481	0.807922	0.806612	0.766361	0.804384	0.803202	0.806019	0.799306
Val	2	PR	56	0.787329	0.778194	0.817074	0.804355	0.746995	0.808925	0.80071	0.810275	0.807711
Val	2	PR	57	0.76718	0.784664	0.799508	0.795695	0.751233	0.803009	0.800673	0.800018	0.793665
Val	2	PR	58	0.769327	0.765312	0.798444	0.787244	0.7395	0.792928	0.795557	0.797972	0.790555
Val	2	PR	59	0.778039	0.799575	0.831717	0.820849	0.770801	0.821155	0.807871	0.821044	0.815899
Val	3	ACC	0	0.726708	0.725155	0.736025	0.666149	0.715839	0.743789	0.736025	0.753106	0.748447
Val	3	ACC	1	0.736025	0.732919	0.743789	0.687888	0.701863	0.734472	0.73913	0.745342	0.748447
Val	3	ACC	2	0.71118	0.704969	0.734472	0.658385	0.698758	0.723602	0.726708	0.725155	0.728261
Val	3	ACC	3	0.709627	0.72205	0.726708	0.684783	0.704969	0.732919	0.736025	0.732919	0.734472
Val	3	ACC	4	0.717391	0.714286	0.72205	0.667702	0.708075	0.732919	0.729814	0.723602	0.728261
Val	3	ACC	5	0.740683	0.72205	0.751553	0.673913	0.709627	0.732919	0.73913	0.743789	0.743789
Val	3	ACC	6	0.729814	0.729814	0.742236	0.667702	0.712733	0.736025	0.751553	0.751553	0.751553
Val	3	ACC	7	0.729814	0.737578	0.729814	0.675466	0.725155	0.736025	0.73913	0.754658	0.754658
Val	3	ACC	8	0.709627	0.694099	0.732919	0.689441	0.687888	0.712733	0.725155	0.725155	0.720497
Val	3	ACC	9	0.726708	0.736025	0.751553	0.687888	0.718944	0.743789	0.743789	0.748447	0.745342
Val	3	ACC	10	0.703416	0.714286	0.731366	0.653727	0.692547	0.720497	0.732919	0.736025	0.731366
Val	3	ACC	11	0.726708	0.709627	0.742236	0.692547	0.695652	0.720497	0.717391	0.731366	0.736025
Val	3	ACC	12	0.712733	0.742236	0.732919	0.673913	0.71118	0.740683	0.746894	0.748447	0.748447
Val	3	ACC	13	0.726708	0.712733	0.720497	0.684783	0.694099	0.717391	0.745342	0.742236	0.734472
Val	3	ACC	14	0.692547	0.701863	0.731366	0.656832	0.704969	0.723602	0.720497	0.725155	0.717391
Val	3	ACC	15	0.729814	0.725155	0.743789	0.673913	0.718944	0.732919	0.754658	0.745342	0.748447
Val	3	ACC	16	0.737578	0.723602	0.751553	0.684783	0.700311	0.729814	0.748447	0.743789	0.753106
Val	3	ACC	17	0.698758	0.703416	0.71118	0.681677	0.695652	0.726708	0.726708	0.725155	0.725155
Val	3	ACC	18	0.703416	0.729814	0.701863	0.669255	0.715839	0.73913	0.729814	0.75	0.732919
Val	3	ACC	19	0.743789	0.75	0.768634	0.667702	0.714286	0.753106	0.770186	0.767081	0.762422
Val	3	ACC	20	0.692547	0.71118	0.736025	0.689441	0.698758	0.709627	0.728261	0.72205	0.718944
Val	3	ACC	21	0.746894	0.746894	0.754658	0.686335	0.720497	0.746894	0.76087	0.757764	0.76087
Val	3	ACC	22	0.715839	0.698758	0.723602	0.67236	0.684783	0.706522	0.720497	0.720497	0.728261
Val	3	ACC	23	0.728261	0.726708	0.729814	0.673913	0.728261	0.737578	0.740683	0.737578	0.732919
Val	3	ACC	24	0.725155	0.715839	0.732919	0.667702	0.698758	0.728261	0.728261	0.734472	0.740683
Val	3	ACC	25	0.717391	0.720497	0.736025	0.68323	0.714286	0.731366	0.734472	0.743789	0.732919
Val	3	ACC	26	0.728261	0.73913	0.756211	0.677019	0.720497	0.743789	0.75	0.756211	0.745342
Val	3	ACC	27	0.714286	0.732919	0.75	0.677019	0.72205	0.75	0.754658	0.75	0.746894
Val	3	ACC	28	0.73913	0.734472	0.718944	0.681677	0.68323	0.72205	0.731366	0.732919	0.740683
Val	3	ACC	29	0.737578	0.725155	0.746894	0.686335	0.720497	0.740683	0.729814	0.73913	0.746894
Val	3	ACC	30	0.700311	0.694099	0.720497	0.675466	0.700311	0.718944	0.709627	0.714286	0.71118
Val	3	ACC	31	0.736025	0.736025	0.743789	0.68323	0.695652	0.729814	0.751553	0.746894	0.753106
Val	3	ACC	32	0.726708	0.723602	0.746894	0.669255	0.725155	0.742236	0.73913	0.75	0.754658
Val	3	ACC	33	0.723602	0.712733	0.731366	0.658385	0.706522	0.723602	0.736025	0.732919	0.732919
Val	3	ACC	34	0.723602	0.71118	0.748447	0.67236	0.695652	0.732919	0.745342	0.737578	0.732919
Val	3	ACC	35	0.737578	0.732919	0.734472	0.686335	0.726708	0.75	0.751553	0.76087	0.753106
Val	3	ACC	36	0.723602	0.714286	0.745342	0.666149	0.697205	0.726708	0.732919	0.736025	0.726708
Val	3	ACC	37	0.734472	0.745342	0.751553	0.694099	0.729814	0.762422	0.763975	0.754658	0.762422
Val	3	ACC	38	0.697205	0.695652	0.703416	0.667702	0.681677	0.706522	0.718944	0.72205	0.71118
Val	3	ACC	39	0.72205	0.736025	0.73913	0.68323	0.734472	0.748447	0.745342	0.745342	0.743789
Val	3	ACC	40	0.717391	0.692547	0.728261	0.67236	0.695652	0.725155	0.734472	0.728261	0.726708
Val	3	ACC	41	0.695652	0.694099	0.75	0.659938	0.686335	0.71118	0.704969	0.725155	0.717391
Val	3	ACC	42	0.723602	0.712733	0.75	0.670807	0.698758	0.734472	0.734472	0.731366	0.726708
Val	3	ACC	43	0.737578	0.728261	0.75	0.689441	0.723602	0.742236	0.73913	0.751553	0.745342
Val	3	ACC	44	0.717391	0.694099	0.731366	0.661491	0.684783	0.703416	0.703416	0.717391	0.723602
Val	3	ACC	45	0.720497	0.709627	0.754658	0.673913	0.709627	0.73913	0.725155	0.731366	0.737578
Val	3	ACC	46	0.723602	0.731366	0.745342	0.68323	0.726708	0.743789	0.753106	0.746894	0.746894
Val	3	ACC	47	0.708075	0.687888	0.73913	0.677019	0.692547	0.715839	0.712733	0.712733	0.71118
Val	3	ACC	48	0.695652	0.701863	0.734472	0.664596	0.700311	0.728261	0.717391	0.732919	0.720497
Val	3	ACC	49	0.734472	0.715839	0.759317	0.686335	0.708075	0.746894	0.751553	0.746894	0.740683
Val	3	ACC	50	0.734472	0.725155	0.712733	0.687888	0.704969	0.736025	0.72205	0.742236	0.743789
Val	3	ACC	51	0.731366	0.720497	0.72205	0.677019	0.715839	0.740683	0.731366	0.734472	0.736025
Val	3	ACC	52	0.704969	0.694099	0.717391	0.670807	0.673913	0.698758	0.712733	0.725155	0.717391
Val	3	ACC	53	0.714286	0.72205	0.75	0.690994	0.700311	0.726708	0.723602	0.732919	0.73913
Val	3	ACC	54	0.731366	0.726708	0.756211	0.687888	0.701863	0.726708	0.743789	0.743789	0.746894
Val	3	ACC	55	0.706522	0.706522	0.72205	0.663043	0.697205	0.715839	0.714286	0.720497	0.726708
Val	3	ACC	56	0.726708	0.720497	0.73913	0.678571	0.700311	0.745342	0.736025	0.745342	0.742236
Val	3	ACC	57	0.712733	0.718944	0.723602	0.680124	0.689441	0.742236	0.736025	0.737578	0.726708
Val	3	ACC	58	0.734472	0.718944	0.732919	0.667702	0.701863	0.720497	0.732919	0.731366	0.734472
Val	3	ACC	59	0.726708	0.723602	0.757764	0.680124	0.706522	0.732919	0.743789	0.748447	0.753106
Val	3	BA	0	0.687265	0.69461	0.689957	0.548239	0.723466	0.73904	0.708874	0.734748	0.718674
Val	3	BA	1	0.685559	0.689573	0.692263	0.57091	0.706416	0.714281	0.690602	0.706374	0.697792
Val	3	BA	2	0.654976	0.653607	0.686474	0.53996	0.687496	0.697468	0.674352	0.681996	0.680706
Val	3	BA	3	0.657859	0.685879	0.678069	0.581032	0.702119	0.710565	0.689982	0.696511	0.690612
Val	3	BA	4	0.67092	0.666625	0.664591	0.553205	0.696464	0.704658	0.68048	0.683315	0.681644
Val	3	BA	5	0.699378	0.684902	0.699141	0.553689	0.718197	0.716303	0.697947	0.70935	0.705986
Val	3	BA	6	0.680433	0.692509	0.696894	0.550938	0.716071	0.725356	0.711023	0.72206	0.712384
Val	3	BA	7	0.675822	0.695611	0.68041	0.564008	0.726591	0.721506	0.693854	0.719219	0.713569
Val	3	BA	8	0.661743	0.654729	0.671953	0.569675	0.692568	0.70018	0.685883	0.696314	0.682101
Val	3	BA	9	0.671951	0.699272	0.705597	0.568388	0.712164	0.720571	0.70557	0.716006	0.704499
Val	3	BA	10	0.642555	0.672779	0.674888	0.537458	0.689217	0.702748	0.688131	0.703303	0.689933
Val	3	BA	11	0.669809	0.653659	0.690379	0.575659	0.695818	0.704161	0.665362	0.69299	0.682374
Val	3	BA	12	0.66957	0.707856	0.69046	0.556433	0.722834	0.72389	0.709894	0.717809	0.708584
Val	3	BA	13	0.67225	0.66707	0.662613	0.570226	0.684592	0.687811	0.696585	0.700064	0.686519
Val	3	BA	14	0.637444	0.6545	0.67046	0.541035	0.697345	0.702676	0.665736	0.682916	0.662681
Val	3	BA	15	0.671457	0.679415	0.686137	0.555879	0.719292	0.714087	0.713709	0.705234	0.699138
Val	3	BA	16	0.69986	0.696675	0.70098	0.570629	0.714512	0.727109	0.709442	0.721202	0.718792
Val	3	BA	17	0.643771	0.664372	0.65735	0.564903	0.699221	0.705692	0.685967	0.691753	0.683924
Val	3	BA	18	0.642065	0.677756	0.636947	0.549425	0.706717	0.715698	0.675889	0.709049	0.679394
Val	3	BA	19	0.701169	0.714752	0.717392	0.550782	0.713024	0.731709	0.731863	0.734919	0.717066
Val	3	BA	20	0.637528	0.6753	0.683374	0.584112	0.711008	0.705764	0.686518	0.689878	0.675877
Val	3	BA	21	0.686845	0.698425	0.703445	0.566094	0.711763	0.723064	0.717307	0.716414	0.709066
Val	3	BA	22	0.662349	0.674308	0.677869	0.561812	0.690712	0.698241	0.684156	0.692101	0.695597
Val	3	BA	23	0.682392	0.689643	0.664274	0.558386	0.726742	0.717218	0.698132	0.70471	0.692017
Val	3	BA	24	0.666768	0.671905	0.680288	0.548078	0.693057	0.699299	0.683314	0.690628	0.688847
Val	3	BA	25	0.667942	0.685857	0.681839	0.569903	0.726728	0.731191	0.694782	0.724389	0.694245
Val	3	BA	26	0.678593	0.706779	0.702253	0.560055	0.720847	0.723594	0.709121	0.724192	0.705
Val	3	BA	27	0.649882	0.678446	0.687777	0.557013	0.706461	0.719551	0.697098	0.702527	0.687065
Val	3	BA	28	0.699479	0.707674	0.667666	0.56982	0.699845	0.71488	0.690123	0.703786	0.708469
Val	3	BA	29	0.68105	0.689882	0.696486	0.567817	0.727077	0.735033	0.690392	0.711271	0.706216
Val	3	BA	30	0.639911	0.632323	0.66324	0.55283	0.682164	0.684122	0.645112	0.660616	0.65185
Val	3	BA	31	0.691195	0.702071	0.686767	0.566382	0.706922	0.717593	0.716291	0.712925	0.709088
Val	3	BA	32	0.684285	0.690841	0.705565	0.563111	0.730965	0.727239	0.69586	0.724725	0.725302
Val	3	BA	33	0.669016	0.665651	0.669364	0.549711	0.700074	0.697694	0.688657	0.691351	0.684113
Val	3	BA	34	0.670459	0.673949	0.705034	0.552636	0.702354	0.720742	0.718892	0.708682	0.693143
Val	3	BA	35	0.676624	0.693575	0.681793	0.566566	0.720358	0.725711	0.702424	0.722545	0.706189
Val	3	BA	36	0.662946	0.659007	0.685591	0.545985	0.684316	0.696767	0.677933	0.688364	0.663288
Val	3	BA	37	0.694972	0.714194	0.702581	0.581924	0.739945	0.754054	0.735107	0.731587	0.731109
Val	3	BA	38	0.63839	0.64864	0.642908	0.555766	0.673556	0.684017	0.664432	0.676259	0.657582
Val	3	BA	39	0.66056	0.677797	0.678635	0.555157	0.722324	0.716935	0.695909	0.698309	0.683717
Val	3	BA	40	0.6689	0.659983	0.675988	0.565563	0.700589	0.704902	0.691341	0.69456	0.688842
Val	3	BA	41	0.636022	0.651226	0.69406	0.541198	0.674856	0.683661	0.649349	0.68554	0.664596
Val	3	BA	42	0.669184	0.675143	0.705923	0.560598	0.697224	0.718554	0.694263	0.694483	0.681215
Val	3	BA	43	0.676152	0.687992	0.690849	0.571572	0.71803	0.72288	0.70112	0.718345	0.695497
Val	3	BA	44	0.672525	0.654105	0.67268	0.543381	0.689108	0.696421	0.663821	0.690379	0.68658
Val	3	BA	45	0.662569	0.671205	0.705654	0.561242	0.70644	0.718891	0.681972	0.693057	0.694743
Val	3	BA	46	0.661282	0.674932	0.685742	0.558139	0.71848	0.716529	0.698784	0.699345	0.692992
Val	3	BA	47	0.677677	0.666719	0.683294	0.560244	0.703333	0.70954	0.679424	0.68691	0.686698
Val	3	BA	48	0.632429	0.654073	0.676826	0.546862	0.691334	0.703863	0.66436	0.690193	0.671472
Val	3	BA	49	0.678614	0.675106	0.702592	0.57176	0.714612	0.731641	0.70877	0.713818	0.693922
Val	3	BA	50	0.683247	0.68953	0.660208	0.575677	0.701612	0.710959	0.681988	0.704746	0.697983
Val	3	BA	51	0.683649	0.681993	0.676803	0.558933	0.719428	0.725094	0.687546	0.703533	0.69207
Val	3	BA	52	0.643237	0.644511	0.656866	0.554289	0.669575	0.676642	0.659201	0.680421	0.665219
Val	3	BA	53	0.672345	0.686069	0.704468	0.578269	0.702553	0.710469	0.691449	0.701135	0.69929
Val	3	BA	54	0.676217	0.687836	0.702845	0.578322	0.701713	0.702992	0.702415	0.702792	0.70066
Val	3	BA	55	0.651822	0.66627	0.663294	0.547396	0.701011	0.704564	0.665582	0.686959	0.679257
Val	3	BA	56	0.675599	0.673102	0.701849	0.558527	0.697557	0.722881	0.693509	0.711363	0.698066
Val	3	BA	57	0.648708	0.675501	0.666423	0.565705	0.685243	0.719101	0.697043	0.69784	0.673338
Val	3	BA	58	0.688508	0.678972	0.683598	0.549634	0.70691	0.706613	0.696285	0.701593	0.6955
Val	3	BA	59	0.677783	0.689218	0.706097	0.567271	0.709551	0.714169	0.700246	0.716599	0.713323
Val	3	PRC	0	0.724555	0.725783	0.732663	0.70024	0.740654	0.751206	0.735761	0.754437	0.747975
Val	3	PRC	1	0.73287	0.728999	0.74392	0.738718	0.719421	0.737289	0.736996	0.741869	0.745265
Val	3	PRC	2	0.705529	0.699777	0.731788	0.711054	0.705149	0.723225	0.725895	0.721212	0.724757
Val	3	PRC	3	0.706698	0.72101	0.72509	0.726352	0.727507	0.73864	0.732295	0.731231	0.732757
Val	3	PRC	4	0.71341	0.709128	0.71763	0.716339	0.724481	0.738276	0.727529	0.722976	0.725311
Val	3	PRC	5	0.739868	0.719311	0.752884	0.727545	0.726353	0.735203	0.740014	0.740758	0.741741
Val	3	PRC	6	0.728269	0.72713	0.739118	0.725787	0.737245	0.747469	0.749755	0.751418	0.750509
Val	3	PRC	7	0.727983	0.734629	0.72828	0.715157	0.73872	0.740377	0.737217	0.752161	0.752655
Val	3	PRC	8	0.703627	0.689705	0.727462	0.737285	0.703511	0.718582	0.723007	0.723294	0.716134
Val	3	PRC	9	0.728601	0.733911	0.751768	0.754694	0.728904	0.745357	0.741339	0.74789	0.744777
Val	3	PRC	10	0.696932	0.711945	0.727747	0.695408	0.705738	0.723419	0.730693	0.733355	0.727776
Val	3	PRC	11	0.723056	0.703206	0.739214	0.725594	0.713865	0.726415	0.714017	0.729633	0.731569
Val	3	PRC	12	0.709681	0.74138	0.73104	0.723476	0.733809	0.743701	0.745153	0.746407	0.746138
Val	3	PRC	13	0.721787	0.708499	0.715695	0.723213	0.713971	0.721957	0.742538	0.739249	0.729494
Val	3	PRC	14	0.689361	0.699444	0.72791	0.717889	0.714631	0.72672	0.716709	0.724755	0.715771
Val	3	PRC	15	0.728121	0.721392	0.744367	0.732494	0.737039	0.737537	0.756282	0.743089	0.747274
Val	3	PRC	16	0.734832	0.72437	0.748727	0.726377	0.721016	0.739653	0.745472	0.743059	0.751367
Val	3	PRC	17	0.69537	0.700106	0.707346	0.723785	0.7116	0.728323	0.725751	0.723124	0.721996
Val	3	PRC	18	0.703128	0.726215	0.697894	0.697805	0.721487	0.738625	0.727231	0.748967	0.73074
Val	3	PRC	19	0.739703	0.747358	0.767733	0.725188	0.732272	0.755143	0.769188	0.764682	0.758953
Val	3	PRC	20	0.688441	0.711195	0.732179	0.727985	0.723462	0.72294	0.725251	0.723039	0.71742
Val	3	PRC	21	0.742324	0.74263	0.755257	0.733086	0.73476	0.74941	0.759186	0.754505	0.756787
Val	3	PRC	22	0.712363	0.701931	0.7219	0.72982	0.709191	0.716658	0.71763	0.721733	0.727171
Val	3	PRC	23	0.725379	0.723079	0.727273	0.721607	0.734703	0.737143	0.741234	0.735306	0.730337
Val	3	PRC	24	0.724012	0.711684	0.730076	0.730857	0.715218	0.729464	0.724434	0.731125	0.73773
Val	3	PRC	25	0.713896	0.71834	0.733169	0.725841	0.734713	0.74198	0.735673	0.743467	0.729832
Val	3	PRC	26	0.723821	0.738057	0.755358	0.733357	0.738017	0.746168	0.747042	0.754376	0.742283
Val	3	PRC	27	0.711603	0.726245	0.748592	0.72596	0.729102	0.747679	0.751831	0.745764	0.742442
Val	3	PRC	28	0.736501	0.732694	0.717505	0.736151	0.704554	0.727047	0.729067	0.730751	0.738709
Val	3	PRC	29	0.734734	0.722541	0.744951	0.746022	0.738956	0.747872	0.731836	0.738524	0.744779
Val	3	PRC	30	0.693427	0.687404	0.714499	0.715199	0.713018	0.719608	0.701988	0.708473	0.704557
Val	3	PRC	31	0.733258	0.733848	0.742024	0.739155	0.719769	0.737519	0.749256	0.746794	0.752016
Val	3	PRC	32	0.72278	0.721258	0.744847	0.71416	0.74614	0.747351	0.736067	0.749535	0.752541
Val	3	PRC	33	0.720109	0.708338	0.734783	0.701886	0.721699	0.725647	0.736533	0.73043	0.730306
Val	3	PRC	34	0.71987	0.708334	0.747698	0.717446	0.713437	0.738442	0.745976	0.736316	0.729393
Val	3	PRC	35	0.733943	0.729794	0.730045	0.734869	0.74173	0.751952	0.7468	0.757296	0.748346
Val	3	PRC	36	0.718577	0.709409	0.741755	0.7236	0.709916	0.726581	0.728233	0.730938	0.721308
Val	3	PRC	37	0.731794	0.744111	0.749875	0.739744	0.750916	0.767882	0.763869	0.756288	0.761707
Val	3	PRC	38	0.690006	0.689761	0.698317	0.708619	0.697174	0.711239	0.712012	0.716637	0.705371
Val	3	PRC	39	0.716207	0.732549	0.736662	0.733663	0.741018	0.747134	0.742971	0.740606	0.739279
Val	3	PRC	40	0.713877	0.691777	0.725406	0.721641	0.718319	0.72972	0.733639	0.727069	0.724682
Val	3	PRC	41	0.691933	0.691588	0.74899	0.715587	0.698261	0.715745	0.702192	0.722313	0.712747
Val	3	PRC	42	0.721684	0.711431	0.747577	0.724164	0.714252	0.73625	0.731785	0.729026	0.725462
Val	3	PRC	43	0.732215	0.727545	0.746428	0.718659	0.739128	0.746074	0.736376	0.750964	0.741706
Val	3	PRC	44	0.716858	0.690808	0.737182	0.715235	0.699984	0.710014	0.70587	0.71802	0.722306
Val	3	PRC	45	0.716025	0.707511	0.751395	0.704111	0.728942	0.743591	0.723093	0.728927	0.734059
Val	3	PRC	46	0.718754	0.726948	0.747637	0.753234	0.739836	0.7467	0.749921	0.744348	0.745625
Val	3	PRC	47	0.705106	0.686325	0.736819	0.723287	0.707545	0.720255	0.710816	0.710576	0.708491
Val	3	PRC	48	0.689214	0.698611	0.731086	0.704209	0.718687	0.733109	0.712602	0.731486	0.719815
Val	3	PRC	49	0.730183	0.711718	0.759597	0.741733	0.725987	0.750759	0.747259	0.744288	0.737376
Val	3	PRC	50	0.73218	0.726306	0.711301	0.735547	0.722	0.738975	0.725769	0.742325	0.744593
Val	3	PRC	51	0.730488	0.718436	0.720897	0.72529	0.725435	0.743639	0.731672	0.734893	0.737604
Val	3	PRC	52	0.699144	0.694253	0.714613	0.701833	0.700145	0.710726	0.709087	0.724178	0.713422
Val	3	PRC	53	0.710401	0.719335	0.749068	0.748752	0.720543	0.730168	0.722748	0.732226	0.737217
Val	3	PRC	54	0.727808	0.723981	0.752985	0.727858	0.72254	0.731494	0.741608	0.740855	0.743384
Val	3	PRC	55	0.702716	0.704217	0.723984	0.714009	0.714915	0.721555	0.709917	0.718265	0.723798
Val	3	PRC	56	0.724794	0.715876	0.737071	0.728604	0.717766	0.748486	0.732699	0.741797	0.73905
Val	3	PRC	57	0.704357	0.713312	0.718055	0.709986	0.709104	0.744148	0.731174	0.733702	0.71915
Val	3	PRC	58	0.731939	0.715864	0.732786	0.729301	0.716979	0.722545	0.731761	0.729096	0.732947
Val	3	PRC	59	0.725984	0.721627	0.757003	0.724541	0.722151	0.735175	0.743729	0.746427	0.751706
Val	3	F1	0	0.723592	0.724897	0.731574	0.635727	0.719646	0.744259	0.734798	0.751986	0.746459
Val	3	F1	1	0.731245	0.729816	0.73942	0.659416	0.705467	0.734327	0.73458	0.741984	0.743372
Val	3	F1	2	0.704967	0.699507	0.72998	0.622495	0.700142	0.722517	0.720311	0.720854	0.723011
Val	3	F1	3	0.703859	0.720202	0.722465	0.657958	0.709127	0.732263	0.732476	0.729724	0.730366
Val	3	F1	4	0.712853	0.709939	0.716517	0.637129	0.711856	0.733412	0.724328	0.7208	0.723213
Val	3	F1	5	0.736843	0.719317	0.746862	0.642909	0.712453	0.732796	0.735303	0.74068	0.740106
Val	3	F1	6	0.724097	0.726247	0.737149	0.636969	0.717301	0.73781	0.747765	0.749261	0.746908
Val	3	F1	7	0.724055	0.734838	0.725456	0.648266	0.727892	0.736721	0.735588	0.75252	0.751367
Val	3	F1	8	0.704825	0.691339	0.725905	0.659262	0.690421	0.713864	0.721715	0.72355	0.716952
Val	3	F1	9	0.71983	0.733	0.746466	0.655751	0.719913	0.74245	0.740144	0.745534	0.740633
Val	3	F1	10	0.696825	0.712202	0.725176	0.624491	0.695249	0.720047	0.728642	0.733407	0.727226
Val	3	F1	11	0.721545	0.704658	0.737971	0.662794	0.70033	0.72257	0.712637	0.729711	0.731203
Val	3	F1	12	0.709646	0.741192	0.729542	0.645497	0.715997	0.741758	0.744456	0.747162	0.745306
Val	3	F1	13	0.721911	0.710232	0.714833	0.656707	0.699382	0.718657	0.741599	0.739909	0.730355
Val	3	F1	14	0.685388	0.697527	0.722337	0.623391	0.705357	0.721071	0.713406	0.720192	0.710158
Val	3	F1	15	0.723307	0.720993	0.737236	0.640815	0.722416	0.733061	0.750995	0.741414	0.742477
Val	3	F1	16	0.735283	0.723414	0.748063	0.656903	0.703695	0.73073	0.746307	0.742529	0.751341
Val	3	F1	17	0.691916	0.700687	0.706013	0.653284	0.698616	0.726855	0.723478	0.722587	0.721132
Val	3	F1	18	0.695768	0.724408	0.693851	0.635565	0.715973	0.737668	0.723671	0.746332	0.726629
Val	3	F1	19	0.740211	0.748121	0.763906	0.637175	0.718382	0.753221	0.768193	0.765319	0.758131
Val	3	F1	20	0.687103	0.710757	0.731821	0.6646	0.703429	0.712659	0.72581	0.721618	0.716614
Val	3	F1	21	0.740287	0.742562	0.749238	0.656026	0.723788	0.74656	0.756793	0.754555	0.755273
Val	3	F1	22	0.71005	0.697544	0.718715	0.647099	0.689763	0.707397	0.718028	0.717976	0.723315
Val	3	F1	23	0.723492	0.723489	0.72207	0.640406	0.728498	0.736434	0.736435	0.734541	0.72924
Val	3	F1	24	0.718019	0.711788	0.72707	0.635665	0.701519	0.726034	0.723076	0.729514	0.734297
Val	3	F1	25	0.712586	0.719179	0.731245	0.656073	0.717798	0.733747	0.732791	0.742838	0.729768
Val	3	F1	26	0.723883	0.737936	0.751178	0.646305	0.723377	0.743309	0.74692	0.753638	0.741498
Val	3	F1	27	0.705329	0.72659	0.743184	0.646609	0.722412	0.746716	0.747744	0.744629	0.739054
Val	3	F1	28	0.736347	0.733122	0.714014	0.652186	0.686817	0.72259	0.728469	0.730827	0.737873
Val	3	F1	29	0.732441	0.723255	0.74215	0.654603	0.724592	0.742596	0.727745	0.738229	0.743811
Val	3	F1	30	0.692858	0.688593	0.714305	0.64024	0.704031	0.718515	0.702457	0.709461	0.704954
Val	3	F1	31	0.731349	0.732682	0.73579	0.650371	0.699165	0.730396	0.748029	0.744077	0.748006
Val	3	F1	32	0.723728	0.72171	0.744478	0.645724	0.729488	0.743429	0.735889	0.74909	0.752528
Val	3	F1	33	0.717608	0.709489	0.722398	0.630601	0.709633	0.723122	0.731048	0.729071	0.728177
Val	3	F1	34	0.719357	0.70947	0.74586	0.641229	0.699136	0.73422	0.744723	0.736857	0.730261
Val	3	F1	35	0.730608	0.729968	0.730042	0.653372	0.7285	0.748553	0.747215	0.757355	0.748516
Val	3	F1	36	0.716053	0.707914	0.738489	0.631987	0.700333	0.725382	0.727598	0.730866	0.718257
Val	3	F1	37	0.731884	0.744574	0.747036	0.668186	0.733723	0.763205	0.762654	0.754255	0.761029
Val	3	F1	38	0.68953	0.690145	0.69528	0.636726	0.684481	0.706314	0.710832	0.716631	0.704398
Val	3	F1	39	0.715477	0.730526	0.732877	0.648313	0.736211	0.74755	0.74089	0.7414	0.737318
Val	3	F1	40	0.71176	0.689563	0.720761	0.639932	0.698931	0.723714	0.729658	0.724861	0.722552
Val	3	F1	41	0.689884	0.692316	0.745103	0.628645	0.690317	0.713117	0.700668	0.723301	0.712571
Val	3	F1	42	0.717788	0.708257	0.743661	0.643939	0.699453	0.731632	0.729645	0.726762	0.72037
Val	3	F1	43	0.731124	0.727034	0.74369	0.660677	0.727263	0.742519	0.737136	0.749623	0.741172
Val	3	F1	44	0.712557	0.691085	0.725104	0.625695	0.687494	0.704861	0.700122	0.716061	0.720768
Val	3	F1	45	0.714827	0.708418	0.751416	0.645777	0.71467	0.740492	0.723481	0.729669	0.734555
Val	3	F1	46	0.71396	0.724179	0.736605	0.646966	0.727498	0.740053	0.745384	0.740469	0.740183
Val	3	F1	47	0.705394	0.686671	0.732856	0.6453	0.693803	0.715748	0.70852	0.710753	0.708716
Val	3	F1	48	0.688555	0.69827	0.728815	0.631713	0.703753	0.728316	0.712634	0.729157	0.715713
Val	3	F1	49	0.727193	0.711038	0.752174	0.65647	0.709543	0.745171	0.745395	0.742752	0.734834
Val	3	F1	50	0.73074	0.724572	0.708776	0.664361	0.709252	0.737077	0.720233	0.740817	0.741075
Val	3	F1	51	0.726912	0.716747	0.717375	0.642728	0.71527	0.737968	0.724831	0.730805	0.731144
Val	3	F1	52	0.698426	0.692372	0.712583	0.642134	0.681411	0.702874	0.709643	0.724237	0.713726
Val	3	F1	53	0.710569	0.719273	0.746267	0.663859	0.703711	0.726491	0.721263	0.730344	0.735643
Val	3	F1	54	0.726216	0.724913	0.751785	0.661179	0.706064	0.727214	0.740868	0.740981	0.742762
Val	3	F1	55	0.701102	0.704293	0.715608	0.634119	0.700907	0.716631	0.709361	0.718403	0.722476
Val	3	F1	56	0.721084	0.716063	0.7353	0.64612	0.704578	0.746043	0.732649	0.74227	0.736828
Val	3	F1	57	0.704242	0.714066	0.718029	0.651706	0.692219	0.740616	0.731514	0.733509	0.719998
Val	3	F1	58	0.729825	0.714347	0.727493	0.635766	0.703539	0.719243	0.729284	0.727311	0.728988
Val	3	F1	59	0.72302	0.721888	0.753163	0.652458	0.710356	0.733511	0.741226	0.746681	0.750327
Val	3	KAP	0	0.60466	0.605452	0.61474	0.482949	0.604306	0.637382	0.62114	0.646359	0.637362
Val	3	KAP	1	0.613474	0.61251	0.624931	0.515525	0.5834	0.621714	0.620094	0.630791	0.631658
Val	3	KAP	2	0.576919	0.569281	0.612445	0.470814	0.573743	0.603916	0.600544	0.60066	0.603126
Val	3	KAP	3	0.575018	0.598995	0.599565	0.515111	0.586728	0.618751	0.616037	0.612824	0.612866
Val	3	KAP	4	0.589971	0.585746	0.594657	0.484079	0.590428	0.620079	0.608381	0.601996	0.605092
Val	3	KAP	5	0.622019	0.597977	0.634755	0.493443	0.595024	0.619883	0.621346	0.629766	0.628224
Val	3	KAP	6	0.604115	0.608672	0.623593	0.482944	0.599422	0.626516	0.639352	0.642038	0.638136
Val	3	KAP	7	0.604527	0.619087	0.605591	0.499935	0.613901	0.624961	0.621742	0.645479	0.643166
Val	3	KAP	8	0.579122	0.559671	0.60871	0.517116	0.564566	0.593872	0.604049	0.606003	0.596382
Val	3	KAP	9	0.598975	0.617026	0.635184	0.513537	0.60274	0.632689	0.628165	0.636067	0.628839
Val	3	KAP	10	0.566179	0.586	0.606158	0.462373	0.568327	0.601897	0.613009	0.619512	0.610108
Val	3	KAP	11	0.601384	0.579317	0.624964	0.528195	0.575352	0.603986	0.591346	0.613244	0.615888
Val	3	KAP	12	0.583094	0.627829	0.610164	0.493642	0.59924	0.630972	0.633902	0.637846	0.633901
Val	3	KAP	13	0.602525	0.586598	0.590945	0.514988	0.573249	0.598806	0.632838	0.629427	0.615278
Val	3	KAP	14	0.547862	0.566196	0.603967	0.464402	0.582607	0.604304	0.591284	0.60006	0.585169
Val	3	KAP	15	0.602497	0.600496	0.621985	0.493946	0.607111	0.62059	0.644139	0.631368	0.632208
Val	3	KAP	16	0.619526	0.602275	0.637839	0.511811	0.583044	0.618674	0.636289	0.63255	0.64233
Val	3	KAP	17	0.560631	0.5718	0.57763	0.507821	0.574893	0.610516	0.603828	0.603414	0.601058
Val	3	KAP	18	0.563809	0.605631	0.561077	0.488004	0.598569	0.626713	0.606252	0.637179	0.608842
Val	3	KAP	19	0.628147	0.638709	0.660435	0.483251	0.600533	0.647942	0.667636	0.664225	0.653839
Val	3	KAP	20	0.549938	0.584945	0.615475	0.523748	0.581715	0.591714	0.608721	0.601067	0.593414
Val	3	KAP	21	0.62931	0.631972	0.639867	0.513632	0.607418	0.639217	0.653575	0.649702	0.651118
Val	3	KAP	22	0.583941	0.566858	0.59669	0.489678	0.560424	0.584546	0.596536	0.597395	0.605679
Val	3	KAP	23	0.604449	0.6049	0.603638	0.496731	0.616637	0.625108	0.623633	0.621262	0.612149
Val	3	KAP	24	0.59477	0.588201	0.608223	0.479633	0.577479	0.61073	0.606071	0.614859	0.620385
Val	3	KAP	25	0.58804	0.597553	0.613067	0.513159	0.60301	0.622557	0.618183	0.633109	0.612175
Val	3	KAP	26	0.604758	0.624074	0.64202	0.499181	0.60796	0.633502	0.637723	0.64709	0.629821
Val	3	KAP	27	0.580224	0.61069	0.631527	0.498645	0.60713	0.640998	0.641532	0.636813	0.629142
Val	3	KAP	28	0.621065	0.616961	0.588202	0.507794	0.559937	0.605674	0.611245	0.614906	0.623456
Val	3	KAP	29	0.617001	0.603745	0.629317	0.512932	0.610493	0.633931	0.609832	0.625404	0.632526
Val	3	KAP	30	0.560489	0.553502	0.590973	0.49551	0.578013	0.598138	0.575449	0.58437	0.577863
Val	3	KAP	31	0.616328	0.617542	0.623308	0.508649	0.577371	0.61744	0.641746	0.635742	0.640199
Val	3	KAP	32	0.605022	0.603163	0.632742	0.490801	0.616971	0.634461	0.622762	0.642216	0.646736
Val	3	KAP	33	0.596383	0.584722	0.602526	0.472249	0.58828	0.605756	0.615822	0.613084	0.611302
Val	3	KAP	34	0.597289	0.58344	0.633342	0.492133	0.575936	0.621937	0.635569	0.62357	0.613843
Val	3	KAP	35	0.614399	0.613147	0.61268	0.512593	0.615593	0.642831	0.63883	0.654225	0.640658
Val	3	KAP	36	0.593636	0.581458	0.625512	0.480279	0.573037	0.607594	0.61034	0.615606	0.597791
Val	3	KAP	37	0.616269	0.634459	0.637179	0.529329	0.623913	0.662979	0.660746	0.649061	0.65755
Val	3	KAP	38	0.55676	0.5572	0.563768	0.484941	0.554089	0.583431	0.59089	0.596241	0.578323
Val	3	KAP	39	0.593061	0.613347	0.616596	0.506335	0.624114	0.638728	0.629506	0.630832	0.62455
Val	3	KAP	40	0.588102	0.557218	0.600577	0.494705	0.575205	0.607637	0.614769	0.608196	0.603752
Val	3	KAP	41	0.554479	0.558108	0.633708	0.470719	0.558452	0.589125	0.572174	0.604179	0.58763
Val	3	KAP	42	0.593498	0.58103	0.633029	0.4879	0.576195	0.620508	0.613388	0.609743	0.599248
Val	3	KAP	43	0.615033	0.608504	0.633028	0.51994	0.612427	0.633339	0.624516	0.642503	0.629473
Val	3	KAP	44	0.590367	0.557984	0.60561	0.476308	0.560032	0.58119	0.572157	0.594723	0.599771
Val	3	KAP	45	0.591572	0.582282	0.643581	0.498985	0.594393	0.629616	0.604401	0.61377	0.620087
Val	3	KAP	46	0.59286	0.605773	0.622221	0.504742	0.614051	0.632264	0.638847	0.630875	0.628653
Val	3	KAP	47	0.578619	0.552628	0.617765	0.499308	0.570805	0.598013	0.586087	0.587745	0.5846
Val	3	KAP	48	0.55401	0.56664	0.610633	0.479612	0.578745	0.612443	0.590038	0.612434	0.592124
Val	3	KAP	49	0.610134	0.587904	0.644433	0.513419	0.592015	0.639397	0.638896	0.63311	0.620701
Val	3	KAP	50	0.613662	0.605507	0.581266	0.517772	0.587816	0.623974	0.598963	0.62844	0.628641
Val	3	KAP	51	0.607145	0.593634	0.592785	0.499425	0.599355	0.629017	0.608118	0.615419	0.614219
Val	3	KAP	52	0.566853	0.556359	0.586434	0.491484	0.545633	0.574121	0.583428	0.604009	0.588607
Val	3	KAP	53	0.586115	0.598537	0.635044	0.52098	0.581832	0.611056	0.601797	0.614984	0.62178
Val	3	KAP	54	0.608603	0.605628	0.644282	0.519374	0.584265	0.611681	0.629947	0.630071	0.632178
Val	3	KAP	55	0.56971	0.575331	0.589587	0.476572	0.576669	0.596693	0.584103	0.595549	0.600505
Val	3	KAP	56	0.598893	0.593383	0.618938	0.50042	0.580119	0.636704	0.616947	0.631265	0.622895
Val	3	KAP	57	0.579611	0.593882	0.596611	0.506891	0.566429	0.633021	0.619327	0.621903	0.602842
Val	3	KAP	58	0.612212	0.591067	0.607027	0.48154	0.581834	0.601203	0.611254	0.61069	0.612324
Val	3	KAP	59	0.600255	0.600057	0.644453	0.504123	0.589554	0.619277	0.627563	0.635778	0.640145
Val	3	ROC	0	0.897853	0.896719	0.91085	0.891667	0.877354	0.898918	0.902795	0.908836	0.909264
Val	3	ROC	1	0.892312	0.894104	0.90972	0.902702	0.875366	0.902069	0.898992	0.905251	0.90326
Val	3	ROC	2	0.882284	0.886329	0.903695	0.90166	0.875243	0.896121	0.894265	0.89976	0.897982
Val	3	ROC	3	0.892502	0.888582	0.895253	0.893423	0.873388	0.899093	0.895867	0.901338	0.899482
Val	3	ROC	4	0.886365	0.888543	0.905431	0.896134	0.867104	0.897641	0.892792	0.90141	0.898474
Val	3	ROC	5	0.902383	0.905406	0.918565	0.90612	0.884843	0.910004	0.907177	0.915646	0.915825
Val	3	ROC	6	0.897192	0.898572	0.910205	0.894206	0.876449	0.90359	0.900389	0.907907	0.907524
Val	3	ROC	7	0.890734	0.899379	0.903665	0.900726	0.881831	0.904098	0.897658	0.907182	0.905448
Val	3	ROC	8	0.891833	0.88692	0.90977	0.900999	0.876499	0.902142	0.899911	0.904973	0.901734
Val	3	ROC	9	0.888701	0.892483	0.905979	0.903425	0.875512	0.903773	0.896981	0.903726	0.900303
Val	3	ROC	10	0.886669	0.891423	0.906386	0.897671	0.875994	0.894029	0.899736	0.901234	0.900028
Val	3	ROC	11	0.89856	0.899834	0.918058	0.902756	0.885598	0.905631	0.903967	0.913359	0.912749
Val	3	ROC	12	0.89374	0.900725	0.905583	0.90476	0.884183	0.907677	0.902653	0.909198	0.907014
Val	3	ROC	13	0.885591	0.888999	0.904621	0.897808	0.877191	0.899397	0.89733	0.903119	0.899721
Val	3	ROC	14	0.886973	0.892312	0.907631	0.889345	0.872791	0.894435	0.89892	0.901311	0.900566
Val	3	ROC	15	0.90282	0.903795	0.909689	0.905405	0.891109	0.907869	0.909212	0.913883	0.912296
Val	3	ROC	16	0.896854	0.900753	0.916936	0.904717	0.888165	0.908954	0.910405	0.913036	0.909485
Val	3	ROC	17	0.882143	0.882552	0.899794	0.88874	0.859822	0.888232	0.88996	0.89253	0.891048
Val	3	ROC	18	0.888284	0.896064	0.899685	0.896368	0.879961	0.901426	0.898395	0.905145	0.902329
Val	3	ROC	19	0.899186	0.895375	0.91716	0.899276	0.875319	0.906251	0.900238	0.909948	0.909459
Val	3	ROC	20	0.882514	0.889144	0.906279	0.897673	0.873429	0.899281	0.899856	0.902276	0.899204
Val	3	ROC	21	0.903093	0.902955	0.919186	0.907177	0.889329	0.910614	0.912366	0.915531	0.915173
Val	3	ROC	22	0.890074	0.891846	0.904349	0.896299	0.867557	0.898221	0.899895	0.902983	0.899426
Val	3	ROC	23	0.88069	0.888248	0.90281	0.89818	0.873835	0.897865	0.894107	0.899425	0.896146
Val	3	ROC	24	0.88516	0.881316	0.905439	0.895003	0.864002	0.895789	0.893128	0.899522	0.895518
Val	3	ROC	25	0.890844	0.898831	0.910378	0.902792	0.88354	0.90581	0.904815	0.909729	0.907293
Val	3	ROC	26	0.901917	0.903296	0.913694	0.903739	0.885632	0.90966	0.907884	0.913343	0.91281
Val	3	ROC	27	0.898388	0.903873	0.917428	0.906836	0.887897	0.909415	0.912076	0.914018	0.913083
Val	3	ROC	28	0.886234	0.883005	0.897172	0.886074	0.867462	0.894037	0.892215	0.896269	0.892622
Val	3	ROC	29	0.899653	0.899875	0.914437	0.908115	0.885741	0.907526	0.90763	0.912353	0.911588
Val	3	ROC	30	0.879205	0.885554	0.897287	0.887116	0.866924	0.886722	0.893066	0.893265	0.890209
Val	3	ROC	31	0.894952	0.897979	0.908276	0.902355	0.881689	0.905333	0.902218	0.909658	0.907296
Val	3	ROC	32	0.891075	0.896811	0.909624	0.90016	0.878429	0.907363	0.901708	0.909548	0.906892
Val	3	ROC	33	0.880031	0.888398	0.903124	0.887348	0.877202	0.896508	0.893634	0.898745	0.896569
Val	3	ROC	34	0.890335	0.887767	0.90906	0.899899	0.872114	0.899322	0.898821	0.904177	0.901232
Val	3	ROC	35	0.904587	0.907986	0.910715	0.909802	0.888088	0.911325	0.914572	0.915909	0.913135
Val	3	ROC	36	0.885261	0.888646	0.900817	0.88943	0.875977	0.895079	0.897811	0.899925	0.896101
Val	3	ROC	37	0.902043	0.904446	0.924391	0.90782	0.882788	0.911598	0.909907	0.917024	0.914642
Val	3	ROC	38	0.88484	0.886649	0.891328	0.894676	0.868718	0.891414	0.892918	0.895763	0.895643
Val	3	ROC	39	0.892174	0.903633	0.908059	0.903249	0.891863	0.90739	0.910484	0.911786	0.908726
Val	3	ROC	40	0.88592	0.883191	0.902787	0.891939	0.865722	0.89648	0.893451	0.897297	0.893978
Val	3	ROC	41	0.879647	0.882383	0.909851	0.895487	0.861979	0.89512	0.88817	0.89836	0.89386
Val	3	ROC	42	0.883121	0.886803	0.906056	0.896879	0.865305	0.894897	0.89367	0.898977	0.896967
Val	3	ROC	43	0.896995	0.903813	0.909078	0.908061	0.886387	0.909341	0.907138	0.912232	0.908589
Val	3	ROC	44	0.884361	0.883936	0.899114	0.887723	0.866799	0.893019	0.887097	0.895899	0.895982
Val	3	ROC	45	0.894885	0.88868	0.912642	0.898685	0.875513	0.902283	0.900809	0.90558	0.9026
Val	3	ROC	46	0.892999	0.906054	0.916583	0.907307	0.885658	0.908311	0.910261	0.912413	0.910438
Val	3	ROC	47	0.885349	0.885323	0.905856	0.891235	0.868573	0.895668	0.891586	0.899916	0.896316
Val	3	ROC	48	0.889961	0.888208	0.902809	0.893281	0.868973	0.899612	0.895512	0.901598	0.898701
Val	3	ROC	49	0.902881	0.903832	0.917648	0.90682	0.876986	0.907247	0.906605	0.913842	0.912868
Val	3	ROC	50	0.896566	0.895543	0.904826	0.902801	0.885971	0.904231	0.901707	0.907098	0.906864
Val	3	ROC	51	0.887176	0.886411	0.901888	0.892223	0.868607	0.892512	0.892373	0.897131	0.89562
Val	3	ROC	52	0.879961	0.886581	0.902324	0.892986	0.866871	0.89704	0.889537	0.9013	0.898012
Val	3	ROC	53	0.895637	0.900176	0.916038	0.908961	0.879433	0.907989	0.905036	0.912095	0.907345
Val	3	ROC	54	0.89195	0.893191	0.916208	0.899478	0.874578	0.902183	0.901249	0.906646	0.904988
Val	3	ROC	55	0.88265	0.891612	0.903963	0.898533	0.874549	0.899526	0.892685	0.902662	0.899206
Val	3	ROC	56	0.891196	0.889831	0.908047	0.901656	0.8745	0.899999	0.901394	0.904232	0.901699
Val	3	ROC	57	0.883318	0.882906	0.902147	0.890981	0.861493	0.892004	0.894304	0.895853	0.892301
Val	3	ROC	58	0.900845	0.896857	0.909934	0.897423	0.881055	0.903435	0.902667	0.908831	0.908614
Val	3	ROC	59	0.90235	0.908786	0.920892	0.916179	0.892569	0.913853	0.908819	0.919305	0.917812
Val	3	PR	0	0.788963	0.79093	0.814588	0.787067	0.750195	0.805098	0.803363	0.814811	0.816524
Val	3	PR	1	0.787284	0.793831	0.825648	0.818857	0.774068	0.818637	0.812686	0.821143	0.814764
Val	3	PR	2	0.74715	0.760215	0.800592	0.797093	0.748137	0.779911	0.781188	0.786145	0.783298
Val	3	PR	3	0.78323	0.782202	0.797065	0.797496	0.750093	0.804139	0.801002	0.805081	0.800571
Val	3	PR	4	0.76387	0.767744	0.806087	0.79097	0.751547	0.794747	0.7848	0.793783	0.791152
Val	3	PR	5	0.807526	0.808145	0.841124	0.81995	0.776917	0.824013	0.823893	0.834403	0.832065
Val	3	PR	6	0.786615	0.795894	0.818368	0.792813	0.765013	0.810609	0.806609	0.815955	0.812264
Val	3	PR	7	0.780513	0.79861	0.803398	0.809921	0.766627	0.814388	0.799905	0.814634	0.811638
Val	3	PR	8	0.772769	0.763751	0.816568	0.798466	0.732355	0.795109	0.791448	0.800283	0.794374
Val	3	PR	9	0.783157	0.792075	0.815057	0.816468	0.771283	0.816081	0.808452	0.813774	0.807575
Val	3	PR	10	0.76571	0.77865	0.812162	0.799425	0.756874	0.796674	0.798428	0.801615	0.796916
Val	3	PR	11	0.782006	0.782887	0.829977	0.799056	0.751053	0.804374	0.800156	0.812926	0.812242
Val	3	PR	12	0.785294	0.800469	0.815225	0.8126	0.771126	0.817456	0.809589	0.818599	0.814525
Val	3	PR	13	0.759846	0.764109	0.795693	0.79187	0.739783	0.790159	0.78537	0.792342	0.785568
Val	3	PR	14	0.771187	0.78304	0.812074	0.790795	0.755813	0.802313	0.79878	0.804878	0.799634
Val	3	PR	15	0.798543	0.801975	0.820607	0.823315	0.779043	0.820588	0.820525	0.826534	0.821094
Val	3	PR	16	0.786151	0.798111	0.827921	0.812382	0.769855	0.822825	0.817593	0.823519	0.815838
Val	3	PR	17	0.77026	0.76772	0.806454	0.786454	0.729344	0.789447	0.791188	0.792679	0.789924
Val	3	PR	18	0.7699	0.787457	0.790788	0.793184	0.759806	0.80375	0.795313	0.803226	0.793562
Val	3	PR	19	0.798959	0.79044	0.837867	0.812275	0.756078	0.821742	0.811252	0.825904	0.824578
Val	3	PR	20	0.757654	0.76936	0.80761	0.800863	0.732835	0.79456	0.795771	0.796019	0.792634
Val	3	PR	21	0.797953	0.804085	0.838245	0.81784	0.782266	0.826491	0.824889	0.830526	0.827287
Val	3	PR	22	0.781231	0.784072	0.80417	0.800466	0.74748	0.802171	0.802297	0.805164	0.799658
Val	3	PR	23	0.761614	0.774134	0.800446	0.800318	0.751396	0.798946	0.789961	0.800121	0.793401
Val	3	PR	24	0.767002	0.753989	0.809993	0.793366	0.729457	0.792059	0.783944	0.794354	0.788768
Val	3	PR	25	0.770223	0.790329	0.821205	0.810138	0.76434	0.812031	0.806627	0.814199	0.807476
Val	3	PR	26	0.797702	0.805359	0.824534	0.808366	0.775599	0.822376	0.817794	0.828512	0.824253
Val	3	PR	27	0.78506	0.800169	0.82624	0.812428	0.781466	0.812836	0.817079	0.821187	0.819563
Val	3	PR	28	0.772577	0.768124	0.7971	0.785196	0.742289	0.795138	0.78769	0.795968	0.788269
Val	3	PR	29	0.791474	0.794751	0.828882	0.825462	0.76523	0.817769	0.817176	0.823829	0.819909
Val	3	PR	30	0.755381	0.767283	0.793983	0.788899	0.734427	0.785665	0.787241	0.789603	0.784252
Val	3	PR	31	0.792097	0.794983	0.820994	0.807807	0.764625	0.810748	0.814652	0.822364	0.817162
Val	3	PR	32	0.766522	0.784206	0.810876	0.798155	0.746513	0.810271	0.797675	0.807178	0.802914
Val	3	PR	33	0.761888	0.777972	0.808562	0.784299	0.751068	0.798937	0.79369	0.800488	0.793824
Val	3	PR	34	0.77533	0.771442	0.816797	0.804649	0.742321	0.80288	0.795418	0.804629	0.800689
Val	3	PR	35	0.799195	0.814024	0.815703	0.825464	0.780991	0.826652	0.827705	0.827243	0.82083
Val	3	PR	36	0.756785	0.767245	0.797217	0.784207	0.742412	0.790325	0.788015	0.789984	0.779103
Val	3	PR	37	0.804685	0.814391	0.848777	0.830001	0.777252	0.838374	0.831461	0.839671	0.834312
Val	3	PR	38	0.7538	0.767209	0.77628	0.780934	0.738906	0.77816	0.779553	0.781639	0.778843
Val	3	PR	39	0.772401	0.800596	0.819678	0.809031	0.769217	0.816022	0.815105	0.81799	0.810337
Val	3	PR	40	0.773799	0.764498	0.805598	0.789342	0.747659	0.795805	0.790336	0.797338	0.792894
Val	3	PR	41	0.752735	0.760039	0.814498	0.794452	0.730397	0.790149	0.776046	0.790856	0.784829
Val	3	PR	42	0.764628	0.776951	0.816586	0.803053	0.744595	0.800344	0.792743	0.806162	0.802473
Val	3	PR	43	0.776349	0.795196	0.806017	0.814886	0.776902	0.814094	0.804344	0.814275	0.806132
Val	3	PR	44	0.766136	0.77133	0.796773	0.783412	0.733312	0.793194	0.781229	0.79225	0.79178
Val	3	PR	45	0.779093	0.773532	0.816294	0.792895	0.749474	0.801487	0.799069	0.805544	0.799683
Val	3	PR	46	0.774521	0.801101	0.833665	0.82145	0.775344	0.820324	0.822338	0.823459	0.814052
Val	3	PR	47	0.772874	0.775502	0.809311	0.792387	0.748881	0.801767	0.793207	0.801725	0.794324
Val	3	PR	48	0.769472	0.773328	0.795982	0.787477	0.734837	0.799809	0.78975	0.798107	0.790141
Val	3	PR	49	0.79913	0.803978	0.837676	0.815042	0.767379	0.82499	0.817164	0.828297	0.824311
Val	3	PR	50	0.786972	0.786917	0.813435	0.808474	0.771766	0.804923	0.803256	0.808828	0.810486
Val	3	PR	51	0.78182	0.782006	0.804781	0.792311	0.758478	0.799535	0.799134	0.805559	0.802293
Val	3	PR	52	0.745301	0.767229	0.792595	0.784017	0.730661	0.785102	0.772626	0.787609	0.783973
Val	3	PR	53	0.785818	0.793895	0.835397	0.82196	0.767971	0.822655	0.815751	0.823539	0.814385
Val	3	PR	54	0.777348	0.783651	0.825076	0.80465	0.761296	0.806601	0.80445	0.812344	0.808217
Val	3	PR	55	0.762796	0.776964	0.806811	0.802297	0.750257	0.80159	0.788809	0.801933	0.795814
Val	3	PR	56	0.781729	0.779123	0.823531	0.811115	0.755444	0.811665	0.810814	0.811301	0.802508
Val	3	PR	57	0.756764	0.762436	0.797313	0.791612	0.740512	0.793607	0.789535	0.78793	0.778413
Val	3	PR	58	0.791889	0.781157	0.821186	0.799261	0.753635	0.805872	0.803546	0.814673	0.812305
Val	3	PR	59	0.795609	0.808794	0.829199	0.829431	0.789929	0.822773	0.815167	0.830533	0.828631
Val	4	ACC	0	0.716356	0.732919	0.722567	0.654244	0.724638	0.751553	0.759834	0.755694	0.753623
Val	4	ACC	1	0.73499	0.726708	0.741201	0.691511	0.693582	0.724638	0.730849	0.728778	0.73913
Val	4	ACC	2	0.743271	0.728778	0.763975	0.708075	0.701863	0.741201	0.743271	0.761905	0.759834
Val	4	ACC	3	0.708075	0.708075	0.726708	0.660455	0.701863	0.728778	0.730849	0.732919	0.722567
Val	4	ACC	4	0.708075	0.720497	0.73499	0.695652	0.701863	0.726708	0.730849	0.73499	0.73706
Val	4	ACC	5	0.703934	0.706004	0.710145	0.643892	0.689441	0.718427	0.728778	0.712215	0.708075
Val	4	ACC	6	0.73499	0.716356	0.747412	0.699793	0.708075	0.743271	0.73499	0.741201	0.73913
Val	4	ACC	7	0.745342	0.728778	0.759834	0.666667	0.710145	0.73499	0.747412	0.753623	0.749482
Val	4	ACC	8	0.720497	0.728778	0.73499	0.670807	0.714286	0.730849	0.741201	0.743271	0.73706
Val	4	ACC	9	0.732919	0.753623	0.73499	0.668737	0.718427	0.743271	0.728778	0.751553	0.749482
Val	4	ACC	10	0.728778	0.720497	0.730849	0.689441	0.689441	0.726708	0.726708	0.745342	0.743271
Val	4	ACC	11	0.697723	0.697723	0.753623	0.706004	0.693582	0.722567	0.712215	0.716356	0.714286
Val	4	ACC	12	0.703934	0.73499	0.728778	0.670807	0.714286	0.724638	0.73499	0.745342	0.728778
Val	4	ACC	13	0.724638	0.728778	0.73706	0.666667	0.697723	0.730849	0.745342	0.745342	0.741201
Val	4	ACC	14	0.724638	0.714286	0.722567	0.679089	0.689441	0.718427	0.747412	0.73499	0.73913
Val	4	ACC	15	0.743271	0.743271	0.786749	0.706004	0.716356	0.745342	0.743271	0.766046	0.774327
Val	4	ACC	16	0.724638	0.726708	0.722567	0.681159	0.699793	0.728778	0.743271	0.745342	0.753623
Val	4	ACC	17	0.722567	0.693582	0.730849	0.679089	0.701863	0.722567	0.728778	0.726708	0.714286
Val	4	ACC	18	0.720497	0.726708	0.747412	0.687371	0.730849	0.73706	0.73706	0.751553	0.745342
Val	4	ACC	19	0.703934	0.714286	0.745342	0.672878	0.718427	0.73499	0.747412	0.726708	0.722567
Val	4	ACC	20	0.722567	0.724638	0.741201	0.664596	0.714286	0.745342	0.745342	0.753623	0.759834
Val	4	ACC	21	0.730849	0.749482	0.761905	0.687371	0.73706	0.749482	0.766046	0.759834	0.759834
Val	4	ACC	22	0.724638	0.728778	0.766046	0.687371	0.710145	0.745342	0.745342	0.751553	0.757764
Val	4	ACC	23	0.724638	0.718427	0.722567	0.672878	0.703934	0.712215	0.730849	0.724638	0.730849
Val	4	ACC	24	0.703934	0.701863	0.693582	0.664596	0.714286	0.73913	0.716356	0.730849	0.724638
Val	4	ACC	25	0.755694	0.741201	0.761905	0.693582	0.718427	0.747412	0.73706	0.763975	0.757764
Val	4	ACC	26	0.73499	0.73706	0.755694	0.660455	0.703934	0.724638	0.755694	0.751553	0.747412
Val	4	ACC	27	0.695652	0.695652	0.728778	0.687371	0.687371	0.710145	0.712215	0.716356	0.716356
Val	4	ACC	28	0.766046	0.757764	0.763975	0.693582	0.743271	0.770186	0.778468	0.776398	0.761905
Val	4	ACC	29	0.697723	0.716356	0.708075	0.668737	0.697723	0.716356	0.730849	0.726708	0.714286
Val	4	ACC	30	0.714286	0.703934	0.728778	0.658385	0.695652	0.720497	0.730849	0.732919	0.730849
Val	4	ACC	31	0.728778	0.732919	0.728778	0.664596	0.726708	0.751553	0.747412	0.747412	0.732919
Val	4	ACC	32	0.747412	0.726708	0.728778	0.668737	0.691511	0.728778	0.726708	0.741201	0.743271
Val	4	ACC	33	0.73499	0.73499	0.726708	0.695652	0.726708	0.757764	0.749482	0.755694	0.751553
Val	4	ACC	34	0.712215	0.724638	0.755694	0.693582	0.712215	0.753623	0.747412	0.751553	0.743271
Val	4	ACC	35	0.710145	0.720497	0.745342	0.687371	0.714286	0.73706	0.73706	0.741201	0.728778
Val	4	ACC	36	0.724638	0.714286	0.770186	0.681159	0.730849	0.747412	0.766046	0.755694	0.747412
Val	4	ACC	37	0.718427	0.73499	0.726708	0.662526	0.687371	0.706004	0.720497	0.732919	0.741201
Val	4	ACC	38	0.718427	0.712215	0.745342	0.679089	0.703934	0.73706	0.732919	0.732919	0.728778
Val	4	ACC	39	0.726708	0.722567	0.73706	0.68323	0.714286	0.73499	0.73706	0.722567	0.730849
Val	4	ACC	40	0.718427	0.706004	0.720497	0.691511	0.722567	0.73499	0.73913	0.730849	0.728778
Val	4	ACC	41	0.741201	0.732919	0.757764	0.672878	0.701863	0.745342	0.755694	0.751553	0.749482
Val	4	ACC	42	0.755694	0.73499	0.749482	0.6853	0.722567	0.751553	0.763975	0.763975	0.755694
Val	4	ACC	43	0.718427	0.732919	0.73913	0.668737	0.724638	0.743271	0.728778	0.747412	0.745342
Val	4	ACC	44	0.720497	0.720497	0.718427	0.664596	0.701863	0.73913	0.73913	0.73499	0.73913
Val	4	ACC	45	0.691511	0.695652	0.728778	0.670807	0.677019	0.714286	0.726708	0.730849	0.724638
Val	4	ACC	46	0.749482	0.73706	0.755694	0.689441	0.73706	0.757764	0.759834	0.766046	0.755694
Val	4	ACC	47	0.747412	0.730849	0.741201	0.708075	0.722567	0.73913	0.743271	0.751553	0.751553
Val	4	ACC	48	0.716356	0.728778	0.755694	0.693582	0.724638	0.73499	0.749482	0.753623	0.747412
Val	4	ACC	49	0.724638	0.720497	0.73499	0.660455	0.699793	0.73706	0.73913	0.745342	0.73706
Val	4	ACC	50	0.714286	0.741201	0.747412	0.720497	0.714286	0.741201	0.741201	0.747412	0.751553
Val	4	ACC	51	0.6853	0.697723	0.706004	0.648033	0.681159	0.697723	0.697723	0.701863	0.706004
Val	4	ACC	52	0.722567	0.722567	0.73499	0.6853	0.724638	0.743271	0.73706	0.743271	0.743271
Val	4	ACC	53	0.753623	0.726708	0.745342	0.687371	0.718427	0.755694	0.763975	0.751553	0.749482
Val	4	ACC	54	0.724638	0.724638	0.73913	0.672878	0.716356	0.751553	0.759834	0.757764	0.745342
Val	4	ACC	55	0.708075	0.691511	0.741201	0.666667	0.670807	0.708075	0.703934	0.726708	0.728778
Val	4	ACC	56	0.714286	0.73706	0.730849	0.681159	0.710145	0.747412	0.732919	0.743271	0.743271
Val	4	ACC	57	0.749482	0.749482	0.768116	0.703934	0.743271	0.759834	0.766046	0.780538	0.778468
Val	4	ACC	58	0.732919	0.73499	0.755694	0.693582	0.695652	0.730849	0.728778	0.73913	0.743271
Val	4	ACC	59	0.703934	0.6853	0.726708	0.635611	0.695652	0.703934	0.701863	0.714286	0.710145
Val	4	BA	0	0.657316	0.693496	0.662313	0.531987	0.727685	0.740445	0.721847	0.720416	0.707576
Val	4	BA	1	0.70238	0.702736	0.706768	0.58663	0.71317	0.718021	0.699375	0.703036	0.709487
Val	4	BA	2	0.689634	0.682854	0.698712	0.593351	0.706607	0.726224	0.705495	0.722229	0.715053
Val	4	BA	3	0.645093	0.651683	0.659659	0.538691	0.689399	0.700617	0.67174	0.681372	0.667998
Val	4	BA	4	0.634698	0.668686	0.66836	0.587379	0.693957	0.694312	0.669776	0.685938	0.67864
Val	4	BA	5	0.65827	0.683822	0.665109	0.536108	0.695805	0.701914	0.700939	0.689414	0.674289
Val	4	BA	6	0.690726	0.683238	0.699165	0.588512	0.713951	0.729809	0.697291	0.71644	0.700654
Val	4	BA	7	0.705434	0.691043	0.716215	0.542309	0.709042	0.716162	0.710629	0.724483	0.711849
Val	4	BA	8	0.675969	0.695972	0.688919	0.562895	0.724744	0.725874	0.71456	0.720537	0.699594
Val	4	BA	9	0.688237	0.718469	0.685353	0.553806	0.713983	0.724798	0.680257	0.72345	0.717397
Val	4	BA	10	0.66455	0.675771	0.666231	0.576023	0.681818	0.699332	0.67877	0.695477	0.68389
Val	4	BA	11	0.652414	0.657934	0.700778	0.593888	0.696356	0.710998	0.668187	0.68765	0.675839
Val	4	BA	12	0.632942	0.699038	0.676419	0.555502	0.702945	0.696177	0.689574	0.706826	0.685148
Val	4	BA	13	0.669356	0.687334	0.690417	0.556997	0.696933	0.707863	0.704991	0.716589	0.699579
Val	4	BA	14	0.680191	0.677434	0.668156	0.566584	0.689333	0.692261	0.70771	0.702414	0.699095
Val	4	BA	15	0.676798	0.686242	0.738671	0.588419	0.713797	0.725997	0.701322	0.724444	0.719152
Val	4	BA	16	0.67996	0.690964	0.669626	0.559153	0.707371	0.703655	0.705385	0.714099	0.711348
Val	4	BA	17	0.677095	0.648445	0.679142	0.569876	0.706777	0.715529	0.698013	0.69776	0.668092
Val	4	BA	18	0.675984	0.691594	0.684111	0.573193	0.730457	0.716234	0.689913	0.717454	0.708038
Val	4	BA	19	0.648873	0.661099	0.690933	0.564473	0.709523	0.716202	0.704911	0.688781	0.66978
Val	4	BA	20	0.663444	0.67992	0.684372	0.552261	0.708637	0.720061	0.696737	0.712613	0.715214
Val	4	BA	21	0.689895	0.728388	0.728322	0.581593	0.752242	0.746873	0.737108	0.736302	0.724677
Val	4	BA	22	0.685765	0.697013	0.708333	0.561043	0.710377	0.727331	0.703164	0.722577	0.720042
Val	4	BA	23	0.674235	0.678289	0.677941	0.565357	0.695189	0.686186	0.69666	0.6897	0.69048
Val	4	BA	24	0.637478	0.640705	0.622022	0.546353	0.70255	0.716385	0.658107	0.683161	0.660272
Val	4	BA	25	0.694156	0.688308	0.710169	0.575586	0.715307	0.725188	0.685964	0.725796	0.704359
Val	4	BA	26	0.708545	0.719311	0.716592	0.55413	0.722118	0.716405	0.726022	0.735112	0.723813
Val	4	BA	27	0.650663	0.662985	0.678732	0.577444	0.700156	0.704722	0.675818	0.689575	0.680502
Val	4	BA	28	0.710532	0.712683	0.719831	0.578285	0.739534	0.746792	0.738433	0.744055	0.713908
Val	4	BA	29	0.645624	0.677091	0.662332	0.554113	0.70521	0.703995	0.693645	0.70085	0.678042
Val	4	BA	30	0.662236	0.66414	0.675606	0.534368	0.692173	0.697536	0.697785	0.701248	0.687245
Val	4	BA	31	0.689498	0.701894	0.671206	0.556716	0.726749	0.733407	0.707923	0.71858	0.69372
Val	4	BA	32	0.695757	0.688484	0.676624	0.557163	0.685814	0.702835	0.681636	0.702795	0.694121
Val	4	BA	33	0.676067	0.681301	0.665411	0.578385	0.71934	0.735345	0.702053	0.714885	0.697119
Val	4	BA	34	0.670537	0.694376	0.698337	0.587905	0.715796	0.742628	0.709533	0.723065	0.706011
Val	4	BA	35	0.660443	0.683351	0.684963	0.575874	0.71345	0.71231	0.69192	0.703894	0.685351
Val	4	BA	36	0.646002	0.637723	0.710382	0.558663	0.700494	0.705301	0.699938	0.695266	0.681201
Val	4	BA	37	0.68852	0.71655	0.686749	0.548167	0.7018	0.688866	0.687125	0.703684	0.714716
Val	4	BA	38	0.667129	0.684667	0.694062	0.572792	0.719144	0.728923	0.700824	0.709012	0.692865
Val	4	BA	39	0.680776	0.692904	0.689356	0.571876	0.718783	0.732299	0.711834	0.699996	0.696923
Val	4	BA	40	0.657261	0.643686	0.661033	0.56637	0.70225	0.697608	0.680956	0.684032	0.670552
Val	4	BA	41	0.686487	0.703137	0.702966	0.548064	0.705383	0.723731	0.712193	0.718807	0.712327
Val	4	BA	42	0.705023	0.692868	0.69682	0.574867	0.717166	0.72407	0.716755	0.721827	0.704799
Val	4	BA	43	0.678131	0.714704	0.698974	0.568778	0.738802	0.739146	0.70141	0.727389	0.721996
Val	4	BA	44	0.65375	0.669736	0.650604	0.546938	0.687709	0.702429	0.684252	0.684047	0.682481
Val	4	BA	45	0.646871	0.675438	0.699122	0.566909	0.687616	0.71393	0.704246	0.71739	0.693831
Val	4	BA	46	0.685899	0.682796	0.688802	0.567188	0.736096	0.734121	0.718515	0.728144	0.700163
Val	4	BA	47	0.70116	0.693861	0.695969	0.600193	0.717008	0.717255	0.700016	0.723674	0.716185
Val	4	BA	48	0.649433	0.673848	0.696206	0.57902	0.710803	0.702524	0.693865	0.703655	0.687138
Val	4	BA	49	0.674539	0.681533	0.690729	0.55673	0.704777	0.726326	0.704983	0.717129	0.69947
Val	4	BA	50	0.663187	0.71574	0.694875	0.604552	0.727515	0.725249	0.698492	0.714301	0.718959
Val	4	BA	51	0.630871	0.653166	0.654505	0.539511	0.676796	0.673504	0.651992	0.658234	0.660237
Val	4	BA	52	0.661553	0.66866	0.684402	0.566901	0.699978	0.712438	0.69313	0.699598	0.686117
Val	4	BA	53	0.697536	0.68041	0.696947	0.570042	0.724952	0.73898	0.724738	0.721404	0.701298
Val	4	BA	54	0.667157	0.681129	0.682151	0.56067	0.713746	0.728335	0.70997	0.720042	0.701037
Val	4	BA	55	0.654151	0.651422	0.686947	0.552306	0.66869	0.684209	0.657181	0.690747	0.682696
Val	4	BA	56	0.656541	0.69261	0.684698	0.582068	0.705966	0.72759	0.684658	0.705341	0.697743
Val	4	BA	57	0.695309	0.704646	0.713404	0.585787	0.734166	0.738593	0.728008	0.745718	0.735562
Val	4	BA	58	0.66711	0.693143	0.701799	0.580827	0.703821	0.721436	0.690779	0.702872	0.694918
Val	4	BA	59	0.667361	0.642743	0.681898	0.517363	0.699846	0.69392	0.671214	0.69558	0.679234
Val	4	PRC	0	0.714129	0.730604	0.717255	0.693397	0.746993	0.758039	0.760624	0.753142	0.750384
Val	4	PRC	1	0.734268	0.728789	0.738485	0.729271	0.726003	0.733647	0.728886	0.729104	0.738869
Val	4	PRC	2	0.740749	0.727372	0.759931	0.760157	0.723849	0.751222	0.747062	0.762318	0.757446
Val	4	PRC	3	0.702684	0.703404	0.725037	0.72191	0.708835	0.729058	0.728757	0.72892	0.720021
Val	4	PRC	4	0.705459	0.717514	0.7387	0.751735	0.715971	0.725446	0.728707	0.731154	0.73533
Val	4	PRC	5	0.698904	0.707638	0.70562	0.684157	0.70703	0.723156	0.727922	0.713149	0.706505
Val	4	PRC	6	0.731249	0.713623	0.743102	0.739648	0.728842	0.749518	0.734566	0.742463	0.735979
Val	4	PRC	7	0.745417	0.726848	0.763649	0.719768	0.723379	0.737243	0.751748	0.752021	0.749526
Val	4	PRC	8	0.719377	0.728847	0.732646	0.717425	0.745764	0.747196	0.742076	0.745733	0.736683
Val	4	PRC	9	0.730864	0.752311	0.734068	0.704801	0.732406	0.747319	0.726312	0.750236	0.748157
Val	4	PRC	10	0.731424	0.71797	0.727135	0.73871	0.701415	0.726463	0.726826	0.742522	0.744069
Val	4	PRC	11	0.691898	0.694068	0.749377	0.762745	0.706126	0.726836	0.709405	0.714528	0.710144
Val	4	PRC	12	0.700881	0.733076	0.726759	0.730141	0.721384	0.723973	0.732125	0.743555	0.726944
Val	4	PRC	13	0.721791	0.725767	0.736634	0.719898	0.711724	0.731837	0.744611	0.743239	0.740108
Val	4	PRC	14	0.723394	0.719179	0.7197	0.725821	0.729107	0.733111	0.749123	0.738807	0.738619
Val	4	PRC	15	0.73939	0.737415	0.788438	0.748108	0.727619	0.745971	0.742872	0.763298	0.772828
Val	4	PRC	16	0.722414	0.727966	0.722112	0.725194	0.719732	0.731026	0.743493	0.743908	0.752436
Val	4	PRC	17	0.71918	0.689421	0.727391	0.733219	0.718021	0.728244	0.727383	0.725486	0.709936
Val	4	PRC	18	0.716125	0.723633	0.745012	0.716141	0.744333	0.740418	0.733508	0.748663	0.741575
Val	4	PRC	19	0.702018	0.710956	0.741853	0.727251	0.732042	0.741504	0.745628	0.725791	0.719259
Val	4	PRC	20	0.71996	0.72102	0.739396	0.724878	0.735746	0.749406	0.748618	0.751214	0.760063
Val	4	PRC	21	0.72856	0.752513	0.762054	0.729576	0.754345	0.756209	0.765932	0.758924	0.758281
Val	4	PRC	22	0.721011	0.728032	0.762092	0.726912	0.725707	0.747986	0.741077	0.75085	0.754652
Val	4	PRC	23	0.728831	0.717081	0.723284	0.711657	0.714973	0.714806	0.732857	0.726621	0.7318
Val	4	PRC	24	0.701429	0.696147	0.687154	0.714007	0.718418	0.73734	0.711236	0.727024	0.719119
Val	4	PRC	25	0.751653	0.736038	0.761524	0.74915	0.735088	0.750694	0.732842	0.762188	0.756043
Val	4	PRC	26	0.73143	0.736042	0.753177	0.715224	0.743943	0.740281	0.754785	0.750864	0.743899
Val	4	PRC	27	0.693988	0.694238	0.726418	0.734196	0.705943	0.71764	0.7099	0.715335	0.714379
Val	4	PRC	28	0.761153	0.754137	0.763689	0.748052	0.760055	0.772208	0.777453	0.774451	0.757723
Val	4	PRC	29	0.693512	0.713068	0.70335	0.716774	0.719845	0.724247	0.729438	0.726651	0.711168
Val	4	PRC	30	0.710952	0.704402	0.722345	0.699305	0.714472	0.727386	0.7269	0.731558	0.729809
Val	4	PRC	31	0.727199	0.731447	0.725089	0.709678	0.737976	0.752139	0.748321	0.745181	0.73001
Val	4	PRC	32	0.743876	0.723826	0.727509	0.738953	0.706618	0.729474	0.722184	0.739362	0.741887
Val	4	PRC	33	0.729072	0.730087	0.719086	0.735729	0.743358	0.762408	0.748311	0.753191	0.745147
Val	4	PRC	34	0.7096	0.721803	0.758713	0.737236	0.724858	0.754918	0.748082	0.749304	0.741269
Val	4	PRC	35	0.706036	0.718981	0.741632	0.716822	0.737532	0.741652	0.733921	0.738874	0.725619
Val	4	PRC	36	0.718332	0.705175	0.773736	0.729097	0.732806	0.743825	0.765288	0.752284	0.744965
Val	4	PRC	37	0.717897	0.736423	0.722787	0.7025	0.711088	0.711401	0.718137	0.730932	0.739424
Val	4	PRC	38	0.714206	0.709999	0.744816	0.717587	0.720517	0.742144	0.730948	0.731848	0.727234
Val	4	PRC	39	0.724391	0.721463	0.736512	0.747335	0.728152	0.742378	0.738781	0.722719	0.728802
Val	4	PRC	40	0.711181	0.698323	0.714938	0.729759	0.732987	0.734343	0.733499	0.72585	0.721958
Val	4	PRC	41	0.736969	0.731678	0.755838	0.72318	0.725532	0.75024	0.753945	0.75023	0.746958
Val	4	PRC	42	0.749968	0.730131	0.747305	0.736906	0.739618	0.755423	0.760375	0.760822	0.751175
Val	4	PRC	43	0.714854	0.732006	0.737076	0.704021	0.742307	0.749187	0.728542	0.746399	0.743865
Val	4	PRC	44	0.718971	0.716583	0.719172	0.722485	0.713662	0.737171	0.738046	0.732122	0.739316
Val	4	PRC	45	0.68793	0.701631	0.726287	0.712489	0.707222	0.729251	0.731366	0.734761	0.723639
Val	4	PRC	46	0.742473	0.733172	0.755286	0.742058	0.75169	0.763345	0.757876	0.766432	0.754003
Val	4	PRC	47	0.743606	0.729193	0.737971	0.739187	0.731504	0.739363	0.73945	0.749355	0.749615
Val	4	PRC	48	0.70789	0.72321	0.750557	0.732743	0.740552	0.736353	0.743836	0.74875	0.740551
Val	4	PRC	49	0.724367	0.718526	0.735761	0.710073	0.709201	0.736863	0.738965	0.745844	0.738485
Val	4	PRC	50	0.710512	0.746549	0.741718	0.758247	0.752858	0.758668	0.739932	0.751897	0.754441
Val	4	PRC	51	0.68041	0.692995	0.701664	0.691252	0.692998	0.698851	0.691758	0.695858	0.700481
Val	4	PRC	52	0.716761	0.719325	0.73227	0.730953	0.729719	0.743237	0.73447	0.740059	0.738874
Val	4	PRC	53	0.75362	0.722047	0.743581	0.738627	0.741829	0.760937	0.769307	0.752511	0.746482
Val	4	PRC	54	0.720514	0.721898	0.737713	0.726034	0.7323	0.753032	0.757288	0.755084	0.744198
Val	4	PRC	55	0.70634	0.68962	0.740646	0.716864	0.685371	0.713089	0.702822	0.725606	0.725203
Val	4	PRC	56	0.710534	0.735134	0.727944	0.723597	0.722716	0.748413	0.729893	0.741294	0.742555
Val	4	PRC	57	0.746179	0.744706	0.764578	0.744706	0.753778	0.760809	0.764119	0.777455	0.775347
Val	4	PRC	58	0.724306	0.733304	0.752947	0.745093	0.721306	0.74209	0.725657	0.738177	0.741038
Val	4	PRC	59	0.702634	0.682483	0.726484	0.688926	0.70459	0.708026	0.704566	0.715131	0.708765
Val	4	F1	0	0.709028	0.730278	0.71572	0.61909	0.727205	0.751426	0.756632	0.75258	0.748945
Val	4	F1	1	0.732711	0.726484	0.738433	0.66437	0.698552	0.724841	0.729166	0.726946	0.737233
Val	4	F1	2	0.7396	0.725745	0.756884	0.680727	0.706675	0.744112	0.741781	0.759909	0.756854
Val	4	F1	3	0.70027	0.701769	0.718235	0.628252	0.703411	0.727405	0.724086	0.727661	0.716174
Val	4	F1	4	0.696635	0.715769	0.727787	0.671626	0.70427	0.724547	0.724228	0.72977	0.730609
Val	4	F1	5	0.698197	0.705618	0.704869	0.613328	0.691083	0.716973	0.726524	0.709236	0.704575
Val	4	F1	6	0.731817	0.714702	0.743903	0.67376	0.712581	0.744987	0.732222	0.741112	0.736261
Val	4	F1	7	0.74214	0.726275	0.756199	0.631901	0.713172	0.735068	0.745193	0.751769	0.746411
Val	4	F1	8	0.714958	0.725335	0.729635	0.642575	0.719425	0.732709	0.738469	0.741526	0.731534
Val	4	F1	9	0.729401	0.751943	0.730552	0.638632	0.721756	0.744309	0.725249	0.749895	0.747197
Val	4	F1	10	0.721419	0.717036	0.723713	0.662164	0.692549	0.725845	0.722544	0.740145	0.736314
Val	4	F1	11	0.693547	0.695503	0.748473	0.68005	0.695871	0.723563	0.708397	0.714952	0.711576
Val	4	F1	12	0.693261	0.732455	0.722669	0.640958	0.715591	0.722916	0.73073	0.741887	0.724025
Val	4	F1	13	0.717751	0.723864	0.732561	0.639028	0.699603	0.729087	0.740428	0.742154	0.736544
Val	4	F1	14	0.723695	0.716329	0.718174	0.650158	0.700325	0.723678	0.746116	0.736284	0.738545
Val	4	F1	15	0.735357	0.737315	0.783681	0.677176	0.719185	0.745391	0.741995	0.763547	0.769091
Val	4	F1	16	0.720749	0.72589	0.718125	0.648939	0.704586	0.729789	0.740914	0.744262	0.750427
Val	4	F1	17	0.719393	0.690793	0.725869	0.654882	0.705195	0.72355	0.727265	0.725582	0.710276
Val	4	F1	18	0.716253	0.723974	0.739701	0.656785	0.733007	0.737024	0.731646	0.747998	0.740985
Val	4	F1	19	0.698066	0.709702	0.739304	0.644188	0.72102	0.734303	0.743235	0.72331	0.716791
Val	4	F1	20	0.715303	0.720538	0.73427	0.635187	0.719337	0.745466	0.740677	0.749128	0.754534
Val	4	F1	21	0.72803	0.750221	0.76031	0.665148	0.740163	0.751049	0.764755	0.75916	0.75804
Val	4	F1	22	0.721859	0.727995	0.759421	0.649596	0.712716	0.744653	0.741807	0.750014	0.755099
Val	4	F1	23	0.71984	0.715247	0.718985	0.645186	0.706253	0.712456	0.728656	0.722582	0.727301
Val	4	F1	24	0.694893	0.694965	0.684648	0.632649	0.714814	0.737763	0.710099	0.726767	0.717035
Val	4	F1	25	0.749022	0.73629	0.757782	0.663634	0.72159	0.747675	0.731863	0.761317	0.751881
Val	4	F1	26	0.730414	0.735816	0.749715	0.635057	0.711267	0.727856	0.75219	0.748731	0.74235
Val	4	F1	27	0.691992	0.694788	0.725067	0.661785	0.690589	0.711964	0.710407	0.715615	0.714828
Val	4	F1	28	0.759916	0.754497	0.760088	0.664389	0.747626	0.770212	0.774643	0.77443	0.75764
Val	4	F1	29	0.693085	0.714018	0.70339	0.639482	0.701439	0.71701	0.728523	0.724948	0.710341
Val	4	F1	30	0.707404	0.700983	0.722088	0.623746	0.699596	0.720235	0.72685	0.72999	0.726219
Val	4	F1	31	0.725414	0.731438	0.72326	0.634299	0.728802	0.750671	0.743713	0.74543	0.729946
Val	4	F1	32	0.741935	0.723174	0.723191	0.642322	0.693108	0.726445	0.722181	0.73677	0.737171
Val	4	F1	33	0.728794	0.731324	0.720686	0.666656	0.730001	0.758027	0.746071	0.752492	0.745749
Val	4	F1	34	0.707968	0.72224	0.750372	0.66793	0.714608	0.752963	0.744444	0.749159	0.739468
Val	4	F1	35	0.705575	0.718742	0.739058	0.659068	0.718796	0.738046	0.733297	0.738847	0.724976
Val	4	F1	36	0.711718	0.703841	0.764272	0.649907	0.729161	0.743339	0.757291	0.747544	0.738657
Val	4	F1	37	0.716457	0.73479	0.72229	0.632122	0.69049	0.706133	0.717565	0.730198	0.738694
Val	4	F1	38	0.713913	0.710604	0.740663	0.652643	0.706804	0.737812	0.731192	0.731148	0.725829
Val	4	F1	39	0.723052	0.721631	0.732873	0.656514	0.7174	0.736927	0.73671	0.722161	0.729003
Val	4	F1	40	0.710542	0.700499	0.713774	0.654116	0.724709	0.733798	0.73284	0.726706	0.722428
Val	4	F1	41	0.7368	0.732083	0.752436	0.636231	0.707794	0.746688	0.753278	0.750661	0.747374
Val	4	F1	42	0.750108	0.731093	0.744215	0.656121	0.726402	0.75146	0.758506	0.759448	0.749443
Val	4	F1	43	0.71544	0.732024	0.736773	0.648715	0.727167	0.744387	0.727488	0.746115	0.743501
Val	4	F1	44	0.712067	0.716673	0.70948	0.634496	0.705715	0.737921	0.73392	0.730499	0.733465
Val	4	F1	45	0.688647	0.697018	0.726325	0.646945	0.682458	0.717074	0.727357	0.731095	0.723285
Val	4	F1	46	0.741751	0.730761	0.748641	0.658207	0.739073	0.757092	0.755646	0.762073	0.748586
Val	4	F1	47	0.743391	0.72812	0.738501	0.681772	0.723414	0.738023	0.740088	0.74921	0.748871
Val	4	F1	48	0.708744	0.724448	0.749412	0.665123	0.729192	0.735339	0.744781	0.749981	0.741208
Val	4	F1	49	0.718207	0.71643	0.730019	0.636557	0.700208	0.734539	0.736135	0.741481	0.732375
Val	4	F1	50	0.711213	0.743103	0.742023	0.689177	0.72149	0.745878	0.739453	0.748741	0.752163
Val	4	F1	51	0.680703	0.693509	0.699825	0.618577	0.682347	0.696474	0.691727	0.696716	0.700858
Val	4	F1	52	0.717066	0.718944	0.731209	0.655699	0.726525	0.743201	0.7341	0.741014	0.738316
Val	4	F1	53	0.747046	0.722212	0.740244	0.65569	0.722308	0.7552	0.759808	0.749358	0.744747
Val	4	F1	54	0.718264	0.721097	0.732453	0.63982	0.719073	0.750691	0.754702	0.754302	0.740945
Val	4	F1	55	0.703834	0.690013	0.737155	0.639035	0.674871	0.710053	0.700931	0.72591	0.725817
Val	4	F1	56	0.708949	0.733116	0.72513	0.659456	0.711362	0.744767	0.727458	0.738861	0.737603
Val	4	F1	57	0.743183	0.745372	0.76202	0.673616	0.744591	0.758253	0.763317	0.776895	0.772877
Val	4	F1	58	0.72455	0.733514	0.750592	0.665611	0.701434	0.733586	0.726079	0.737658	0.739476
Val	4	F1	59	0.701635	0.682669	0.723507	0.597553	0.697047	0.704865	0.70075	0.713905	0.708547
Val	4	KAP	0	0.585226	0.613578	0.593146	0.46426	0.615365	0.64813	0.654204	0.647763	0.641977
Val	4	KAP	1	0.617757	0.608681	0.625709	0.525556	0.576847	0.610451	0.613386	0.61118	0.624183
Val	4	KAP	2	0.627655	0.607697	0.654279	0.549246	0.585539	0.634835	0.631425	0.656905	0.65268
Val	4	KAP	3	0.570119	0.57142	0.595218	0.46954	0.577341	0.610369	0.604081	0.609791	0.592202
Val	4	KAP	4	0.566397	0.590791	0.608466	0.528999	0.579995	0.606886	0.604527	0.612833	0.61267
Val	4	KAP	5	0.56994	0.579526	0.577444	0.449872	0.565913	0.599302	0.610232	0.587063	0.578432
Val	4	KAP	6	0.615417	0.592227	0.633392	0.537191	0.594047	0.636952	0.618582	0.631127	0.622738
Val	4	KAP	7	0.630016	0.607942	0.647308	0.48225	0.593845	0.622718	0.633577	0.644864	0.636306
Val	4	KAP	8	0.591529	0.608331	0.612116	0.492093	0.60337	0.620845	0.627006	0.632199	0.617465
Val	4	KAP	9	0.610172	0.642991	0.611612	0.488825	0.603922	0.634607	0.605308	0.640906	0.636173
Val	4	KAP	10	0.600244	0.594451	0.603591	0.520557	0.563951	0.608804	0.602645	0.628905	0.62254
Val	4	KAP	11	0.56154	0.564403	0.640526	0.545529	0.571318	0.60716	0.585118	0.593921	0.587662
Val	4	KAP	12	0.562037	0.616162	0.601216	0.487965	0.595114	0.604308	0.614123	0.629908	0.603838
Val	4	KAP	13	0.595271	0.603652	0.613778	0.483663	0.57467	0.614203	0.62918	0.630922	0.621402
Val	4	KAP	14	0.605358	0.593514	0.597174	0.506711	0.571621	0.603659	0.638287	0.623208	0.626466
Val	4	KAP	15	0.622347	0.625246	0.688611	0.547687	0.601382	0.636535	0.630579	0.661498	0.669836
Val	4	KAP	16	0.598147	0.604604	0.593217	0.505669	0.58217	0.612817	0.628494	0.632849	0.64045
Val	4	KAP	17	0.59772	0.556763	0.605972	0.501807	0.583154	0.607274	0.609011	0.607496	0.585529
Val	4	KAP	18	0.593234	0.605358	0.627769	0.518747	0.622202	0.625607	0.617415	0.640979	0.630348
Val	4	KAP	19	0.565743	0.583506	0.626586	0.493462	0.602741	0.622214	0.633636	0.605661	0.593684
Val	4	KAP	20	0.592215	0.600136	0.619632	0.478742	0.601576	0.637834	0.631522	0.643662	0.649645
Val	4	KAP	21	0.608099	0.640069	0.654373	0.518737	0.632014	0.644767	0.661526	0.6539	0.651567
Val	4	KAP	22	0.601893	0.611121	0.657423	0.514492	0.593732	0.637028	0.632659	0.643573	0.650359
Val	4	KAP	23	0.598019	0.593044	0.594051	0.496925	0.583716	0.589278	0.611061	0.602985	0.608968
Val	4	KAP	24	0.564999	0.563937	0.548356	0.481615	0.595315	0.626025	0.586271	0.609119	0.595953
Val	4	KAP	25	0.641191	0.622713	0.650537	0.524442	0.60477	0.639389	0.617124	0.657575	0.644346
Val	4	KAP	26	0.617454	0.623448	0.643348	0.473531	0.593544	0.613992	0.648287	0.644694	0.636255
Val	4	KAP	27	0.554587	0.561995	0.605094	0.518883	0.564493	0.590571	0.584548	0.592277	0.59027
Val	4	KAP	28	0.658676	0.648871	0.655356	0.526919	0.640509	0.6723	0.679591	0.678645	0.654298
Val	4	KAP	29	0.558399	0.589892	0.574689	0.485232	0.57805	0.597896	0.611995	0.607793	0.586347
Val	4	KAP	30	0.580927	0.57124	0.603863	0.466481	0.572582	0.600765	0.610942	0.614148	0.607827
Val	4	KAP	31	0.606242	0.614492	0.603197	0.48361	0.616164	0.645676	0.633964	0.635963	0.612885
Val	4	KAP	32	0.63097	0.60354	0.601811	0.482914	0.56604	0.610975	0.603426	0.623801	0.624346
Val	4	KAP	33	0.613933	0.61722	0.601226	0.530134	0.617976	0.656773	0.639107	0.649263	0.63996
Val	4	KAP	34	0.579732	0.601949	0.639461	0.530477	0.596564	0.64877	0.632358	0.640645	0.625935
Val	4	KAP	35	0.578434	0.596194	0.626017	0.518966	0.601206	0.625823	0.619241	0.626792	0.60523
Val	4	KAP	36	0.593066	0.578665	0.660561	0.504645	0.616451	0.635785	0.656539	0.642292	0.627654
Val	4	KAP	37	0.593746	0.621483	0.601955	0.478163	0.566089	0.582673	0.597671	0.616476	0.62699
Val	4	KAP	38	0.58898	0.584792	0.625949	0.505358	0.587212	0.626918	0.613976	0.615363	0.605825
Val	4	KAP	39	0.602638	0.601623	0.614498	0.508062	0.600331	0.626272	0.622835	0.602989	0.611219
Val	4	KAP	40	0.588122	0.572382	0.590344	0.522379	0.608275	0.6205	0.620297	0.6106	0.604571
Val	4	KAP	41	0.622375	0.61569	0.644187	0.492542	0.584432	0.637239	0.646755	0.642549	0.637313
Val	4	KAP	42	0.644897	0.616695	0.632492	0.513079	0.610915	0.645626	0.657199	0.658632	0.644694
Val	4	KAP	43	0.591381	0.61661	0.62125	0.491886	0.615979	0.637003	0.610618	0.638171	0.633253
Val	4	KAP	44	0.587712	0.592955	0.583771	0.478923	0.579858	0.624238	0.618796	0.613421	0.616881
Val	4	KAP	45	0.554621	0.569336	0.609484	0.495152	0.554193	0.600324	0.610764	0.618022	0.605625
Val	4	KAP	46	0.633673	0.617078	0.638638	0.515916	0.629965	0.65409	0.652593	0.661633	0.64266
Val	4	KAP	47	0.631788	0.608692	0.624363	0.55118	0.607783	0.625625	0.627716	0.640959	0.639557
Val	4	KAP	48	0.585184	0.605852	0.642832	0.530683	0.613528	0.621545	0.636813	0.643452	0.631777
Val	4	KAP	49	0.594307	0.591931	0.610501	0.473475	0.576354	0.622161	0.62015	0.629488	0.614663
Val	4	KAP	50	0.588718	0.632304	0.631968	0.569945	0.606991	0.637318	0.629935	0.641085	0.645513
Val	4	KAP	51	0.540607	0.559884	0.568443	0.454364	0.551007	0.568251	0.559576	0.566311	0.571496
Val	4	KAP	52	0.595445	0.595629	0.613199	0.512714	0.608938	0.631903	0.618822	0.628844	0.625136
Val	4	KAP	53	0.640634	0.60526	0.627847	0.516343	0.608125	0.652738	0.658609	0.643643	0.636359
Val	4	KAP	54	0.595803	0.599497	0.615264	0.494033	0.601804	0.64436	0.649652	0.648266	0.627436
Val	4	KAP	55	0.573991	0.555973	0.622163	0.483388	0.538898	0.585413	0.5717	0.606983	0.606516
Val	4	KAP	56	0.581382	0.616333	0.605434	0.508767	0.591193	0.637557	0.609925	0.626869	0.624405
Val	4	KAP	57	0.633726	0.637183	0.66016	0.542119	0.638733	0.657807	0.662878	0.683437	0.677956
Val	4	KAP	58	0.609037	0.616899	0.6422	0.52514	0.57731	0.620492	0.608878	0.62402	0.626042
Val	4	KAP	59	0.572532	0.544328	0.602695	0.434772	0.572368	0.579865	0.572106	0.59066	0.58144
Val	4	ROC	0	0.90127	0.902792	0.910187	0.891765	0.885827	0.903636	0.90537	0.911849	0.912453
Val	4	ROC	1	0.895218	0.889139	0.917702	0.90265	0.871519	0.901211	0.902367	0.907405	0.905955
Val	4	ROC	2	0.907713	0.907626	0.9291	0.910948	0.889141	0.917199	0.915721	0.921328	0.918495
Val	4	ROC	3	0.885186	0.890699	0.903659	0.899629	0.875328	0.898116	0.894419	0.900221	0.897889
Val	4	ROC	4	0.896456	0.898836	0.904895	0.901521	0.885039	0.906944	0.902922	0.907958	0.905478
Val	4	ROC	5	0.882113	0.884587	0.893694	0.884453	0.866436	0.887889	0.890275	0.894892	0.889753
Val	4	ROC	6	0.883996	0.88855	0.917252	0.896582	0.866918	0.900144	0.897315	0.903473	0.901889
Val	4	ROC	7	0.902383	0.902916	0.917406	0.903941	0.888378	0.908336	0.906566	0.914533	0.915548
Val	4	ROC	8	0.897096	0.898243	0.906147	0.894506	0.878837	0.902978	0.901419	0.908215	0.907546
Val	4	ROC	9	0.899403	0.903008	0.913756	0.9046	0.881153	0.904431	0.904393	0.911497	0.909249
Val	4	ROC	10	0.881643	0.88944	0.899349	0.897913	0.875074	0.89503	0.893764	0.9005	0.898789
Val	4	ROC	11	0.897289	0.892109	0.917491	0.906342	0.88116	0.905292	0.905462	0.909858	0.905729
Val	4	ROC	12	0.880169	0.887042	0.897014	0.899321	0.871304	0.897585	0.891409	0.896764	0.893339
Val	4	ROC	13	0.88639	0.888951	0.902694	0.892835	0.874935	0.893795	0.893324	0.899006	0.897232
Val	4	ROC	14	0.898512	0.899774	0.914367	0.898756	0.881953	0.903125	0.908157	0.910032	0.909302
Val	4	ROC	15	0.902769	0.906287	0.927994	0.912803	0.892841	0.916614	0.911558	0.92191	0.920145
Val	4	ROC	16	0.896407	0.896373	0.905853	0.902424	0.88004	0.903182	0.899475	0.907205	0.908466
Val	4	ROC	17	0.888717	0.893443	0.911618	0.905023	0.874613	0.907375	0.898238	0.906281	0.902595
Val	4	ROC	18	0.88476	0.892625	0.907156	0.896696	0.877768	0.901081	0.899583	0.903398	0.89997
Val	4	ROC	19	0.89366	0.895902	0.911909	0.89775	0.877418	0.898258	0.90426	0.905657	0.906584
Val	4	ROC	20	0.900329	0.89833	0.905668	0.890606	0.88408	0.903729	0.904554	0.909833	0.910376
Val	4	ROC	21	0.894751	0.898533	0.919118	0.904858	0.884358	0.907463	0.906814	0.911711	0.90935
Val	4	ROC	22	0.898528	0.902366	0.921703	0.904075	0.892452	0.91054	0.909642	0.915588	0.913903
Val	4	ROC	23	0.886185	0.888408	0.899764	0.894316	0.870921	0.893175	0.892788	0.896897	0.896863
Val	4	ROC	24	0.891815	0.898714	0.893675	0.897753	0.881026	0.900642	0.896309	0.904748	0.905206
Val	4	ROC	25	0.909554	0.904028	0.924729	0.904871	0.886551	0.912743	0.909287	0.91816	0.918146
Val	4	ROC	26	0.903403	0.901706	0.914736	0.904017	0.878556	0.908965	0.904441	0.915309	0.913199
Val	4	ROC	27	0.875511	0.882745	0.898216	0.891201	0.868361	0.888495	0.891497	0.89277	0.891473
Val	4	ROC	28	0.914666	0.916764	0.930598	0.921513	0.906296	0.924631	0.924362	0.928375	0.92584
Val	4	ROC	29	0.880992	0.886336	0.89758	0.882967	0.86739	0.887627	0.893347	0.894632	0.893934
Val	4	ROC	30	0.889434	0.888905	0.902995	0.891246	0.860519	0.892874	0.89347	0.898374	0.898057
Val	4	ROC	31	0.883844	0.891751	0.906879	0.901586	0.883972	0.9015	0.899087	0.904898	0.901787
Val	4	ROC	32	0.878216	0.877217	0.897882	0.886488	0.865008	0.888601	0.883946	0.893209	0.891977
Val	4	ROC	33	0.895819	0.898927	0.916476	0.907701	0.879851	0.909333	0.910206	0.912809	0.908586
Val	4	ROC	34	0.901875	0.902701	0.922586	0.910292	0.891987	0.911939	0.913552	0.916035	0.914788
Val	4	ROC	35	0.900204	0.901235	0.914795	0.909202	0.885051	0.908651	0.908021	0.914157	0.914272
Val	4	ROC	36	0.898368	0.907223	0.920092	0.903883	0.887689	0.90937	0.909439	0.914541	0.913255
Val	4	ROC	37	0.891221	0.895064	0.901186	0.892187	0.872119	0.89597	0.898322	0.902579	0.902063
Val	4	ROC	38	0.89186	0.88899	0.905037	0.890783	0.879383	0.898644	0.897232	0.903508	0.902293
Val	4	ROC	39	0.899885	0.901172	0.916304	0.912632	0.886843	0.908218	0.907328	0.913498	0.911239
Val	4	ROC	40	0.880672	0.884863	0.897301	0.887409	0.867064	0.887871	0.892972	0.894901	0.891693
Val	4	ROC	41	0.908352	0.908813	0.919277	0.909229	0.890774	0.912438	0.90967	0.91804	0.918659
Val	4	ROC	42	0.90195	0.901624	0.919638	0.904735	0.8867	0.911265	0.908157	0.915059	0.914426
Val	4	ROC	43	0.885716	0.896244	0.904821	0.893378	0.876648	0.905741	0.893713	0.905846	0.902942
Val	4	ROC	44	0.89134	0.897134	0.909235	0.894633	0.882732	0.903179	0.898454	0.90697	0.907372
Val	4	ROC	45	0.882304	0.881039	0.905313	0.890138	0.860163	0.889627	0.88884	0.895777	0.895131
Val	4	ROC	46	0.906577	0.908112	0.920447	0.910503	0.892513	0.916573	0.909385	0.919596	0.917453
Val	4	ROC	47	0.903666	0.904676	0.915313	0.908386	0.886169	0.909178	0.911393	0.914489	0.912182
Val	4	ROC	48	0.8935	0.898767	0.912055	0.902689	0.89288	0.907703	0.908863	0.91127	0.907525
Val	4	ROC	49	0.887271	0.890629	0.909754	0.890328	0.873642	0.893298	0.895789	0.902889	0.902893
Val	4	ROC	50	0.901388	0.906656	0.917873	0.909574	0.885077	0.909612	0.910907	0.915794	0.91533
Val	4	ROC	51	0.87939	0.883087	0.892141	0.891032	0.863219	0.8896	0.886909	0.892775	0.891676
Val	4	ROC	52	0.89362	0.897802	0.907233	0.901866	0.884227	0.902748	0.905479	0.907775	0.905365
Val	4	ROC	53	0.904537	0.907454	0.919158	0.904151	0.885604	0.910363	0.912815	0.915956	0.916744
Val	4	ROC	54	0.893101	0.892528	0.9118	0.900754	0.881136	0.903498	0.90148	0.907021	0.904749
Val	4	ROC	55	0.88671	0.886484	0.911698	0.896158	0.865896	0.895109	0.891836	0.90271	0.900286
Val	4	ROC	56	0.882215	0.885137	0.902443	0.896399	0.868515	0.895038	0.893714	0.898528	0.897074
Val	4	ROC	57	0.905329	0.915092	0.918432	0.914551	0.895083	0.915762	0.914399	0.921102	0.920558
Val	4	ROC	58	0.897716	0.896583	0.916383	0.896868	0.880361	0.904208	0.904484	0.910127	0.907891
Val	4	ROC	59	0.884701	0.881837	0.899008	0.8882	0.860986	0.890792	0.883653	0.894777	0.896441
Val	4	PR	0	0.794013	0.804382	0.813185	0.787235	0.773617	0.812003	0.812721	0.821032	0.822512
Val	4	PR	1	0.791066	0.779217	0.832446	0.816741	0.744298	0.811178	0.810638	0.817892	0.813347
Val	4	PR	2	0.802411	0.812118	0.857084	0.836512	0.786222	0.840743	0.834656	0.840146	0.830768
Val	4	PR	3	0.755024	0.768476	0.797075	0.791734	0.747191	0.78532	0.781424	0.790948	0.786227
Val	4	PR	4	0.792187	0.801219	0.812091	0.808562	0.775108	0.812658	0.812255	0.818678	0.81462
Val	4	PR	5	0.7585	0.764688	0.785812	0.783305	0.740553	0.788194	0.783438	0.789798	0.784325
Val	4	PR	6	0.773838	0.776344	0.832667	0.801733	0.746323	0.809717	0.799637	0.809668	0.807494
Val	4	PR	7	0.805216	0.805383	0.84203	0.820621	0.779535	0.819058	0.822096	0.833325	0.833031
Val	4	PR	8	0.780627	0.795358	0.809309	0.79514	0.780668	0.81163	0.802396	0.813792	0.810849
Val	4	PR	9	0.795257	0.802828	0.824399	0.815519	0.759139	0.819991	0.814674	0.824515	0.814909
Val	4	PR	10	0.766943	0.776973	0.797455	0.806714	0.73976	0.798773	0.793454	0.800694	0.796479
Val	4	PR	11	0.782215	0.774413	0.829577	0.816212	0.757796	0.80334	0.808898	0.810141	0.800592
Val	4	PR	12	0.767624	0.779374	0.799208	0.810473	0.758871	0.807224	0.796499	0.80055	0.792314
Val	4	PR	13	0.77633	0.788076	0.816254	0.806107	0.770297	0.802684	0.800755	0.809497	0.80311
Val	4	PR	14	0.781193	0.792517	0.818091	0.793737	0.76551	0.805068	0.808875	0.810581	0.806497
Val	4	PR	15	0.788849	0.79106	0.85021	0.819785	0.767075	0.82465	0.813716	0.829633	0.824029
Val	4	PR	16	0.788224	0.792473	0.816791	0.806756	0.758684	0.804837	0.806821	0.814249	0.815867
Val	4	PR	17	0.767536	0.780158	0.809818	0.81044	0.747433	0.813646	0.797272	0.803665	0.797309
Val	4	PR	18	0.767457	0.780854	0.808997	0.801619	0.755206	0.803479	0.79949	0.802715	0.800659
Val	4	PR	19	0.784551	0.792337	0.824511	0.799387	0.760234	0.808419	0.81236	0.815454	0.81457
Val	4	PR	20	0.793023	0.790368	0.813202	0.798844	0.76692	0.810139	0.807575	0.817404	0.817877
Val	4	PR	21	0.788562	0.803347	0.841824	0.817868	0.769157	0.826042	0.822164	0.831874	0.827903
Val	4	PR	22	0.782629	0.792902	0.834349	0.811559	0.765338	0.815505	0.810176	0.819213	0.814932
Val	4	PR	23	0.776563	0.777941	0.809899	0.794921	0.741975	0.79339	0.793741	0.799172	0.800548
Val	4	PR	24	0.771041	0.789694	0.777414	0.79548	0.750591	0.800256	0.787606	0.799799	0.796107
Val	4	PR	25	0.814743	0.803612	0.851127	0.818335	0.781514	0.830265	0.824186	0.838516	0.835494
Val	4	PR	26	0.804496	0.805346	0.830044	0.811723	0.781564	0.826746	0.815635	0.831866	0.829664
Val	4	PR	27	0.749345	0.756059	0.795521	0.790132	0.717074	0.779897	0.783547	0.784028	0.782052
Val	4	PR	28	0.811883	0.820737	0.85727	0.845746	0.799189	0.846115	0.843868	0.847435	0.838574
Val	4	PR	29	0.774178	0.784139	0.805869	0.787344	0.754087	0.796892	0.802433	0.804042	0.800095
Val	4	PR	30	0.780977	0.779292	0.80391	0.785023	0.750658	0.788468	0.791677	0.796676	0.798071
Val	4	PR	31	0.760283	0.773425	0.80525	0.804187	0.757432	0.800101	0.793416	0.803588	0.79719
Val	4	PR	32	0.7556	0.750101	0.800751	0.782042	0.719928	0.778866	0.770793	0.782296	0.783837
Val	4	PR	33	0.78102	0.794183	0.829056	0.822291	0.755271	0.820344	0.819814	0.819136	0.810861
Val	4	PR	34	0.7967	0.801321	0.847876	0.825077	0.773723	0.823421	0.825605	0.829673	0.825899
Val	4	PR	35	0.787181	0.795346	0.823664	0.810081	0.773004	0.810027	0.80925	0.824229	0.823306
Val	4	PR	36	0.77568	0.810081	0.83762	0.816476	0.784783	0.818399	0.818775	0.823808	0.822384
Val	4	PR	37	0.784149	0.786299	0.802781	0.792249	0.743524	0.802318	0.795661	0.806581	0.806708
Val	4	PR	38	0.774603	0.767565	0.810783	0.783054	0.752436	0.795918	0.790858	0.802454	0.800506
Val	4	PR	39	0.799517	0.804956	0.835362	0.833746	0.773305	0.822637	0.824028	0.830203	0.82433
Val	4	PR	40	0.759214	0.762314	0.794685	0.795074	0.738713	0.793873	0.787035	0.79336	0.784142
Val	4	PR	41	0.805425	0.812373	0.83134	0.818925	0.790109	0.824788	0.821273	0.832792	0.830952
Val	4	PR	42	0.799224	0.798216	0.838471	0.811829	0.776306	0.821923	0.818298	0.827442	0.825462
Val	4	PR	43	0.758717	0.786597	0.805682	0.786112	0.754858	0.809982	0.784863	0.804835	0.799354
Val	4	PR	44	0.786186	0.79281	0.817643	0.789707	0.75814	0.810571	0.801952	0.816195	0.814508
Val	4	PR	45	0.762197	0.762	0.809794	0.798089	0.742404	0.79122	0.785549	0.792194	0.79254
Val	4	PR	46	0.800298	0.811217	0.8378	0.82269	0.780398	0.830281	0.818825	0.838271	0.834231
Val	4	PR	47	0.79644	0.806791	0.827669	0.820373	0.774921	0.821742	0.820112	0.824629	0.821536
Val	4	PR	48	0.767301	0.780459	0.817398	0.798602	0.767841	0.806717	0.802448	0.806156	0.80031
Val	4	PR	49	0.777184	0.794959	0.828131	0.804756	0.761857	0.810607	0.806201	0.817647	0.813742
Val	4	PR	50	0.788442	0.8025	0.829438	0.82239	0.777771	0.820441	0.822224	0.826607	0.824439
Val	4	PR	51	0.752341	0.767169	0.785839	0.781083	0.738077	0.778973	0.779125	0.784119	0.778918
Val	4	PR	52	0.775531	0.791689	0.816795	0.810726	0.761322	0.811843	0.807472	0.81102	0.803102
Val	4	PR	53	0.804772	0.807296	0.837174	0.821311	0.769837	0.826831	0.8299	0.833565	0.834919
Val	4	PR	54	0.779902	0.778987	0.815495	0.804596	0.766879	0.803869	0.798642	0.809089	0.809858
Val	4	PR	55	0.772035	0.769781	0.823986	0.795821	0.7376	0.795154	0.789677	0.803434	0.799229
Val	4	PR	56	0.754667	0.769076	0.808062	0.796538	0.733328	0.795138	0.785432	0.799844	0.797608
Val	4	PR	57	0.804503	0.821862	0.834099	0.829313	0.805129	0.83461	0.824483	0.840608	0.838954
Val	4	PR	58	0.782641	0.791749	0.825816	0.808409	0.749519	0.808591	0.810929	0.815572	0.811694
Val	4	PR	59	0.771231	0.769909	0.798475	0.7842	0.729492	0.793953	0.779784	0.793672	0.795808
Val	5	ACC	0	0.72093	0.728682	0.713178	0.651163	0.718346	0.74677	0.754522	0.764858	0.751938
Val	5	ACC	1	0.751938	0.723514	0.74677	0.702842	0.700258	0.741602	0.744186	0.749354	0.749354
Val	5	ACC	2	0.733161	0.759067	0.746114	0.694301	0.727979	0.753886	0.759067	0.759067	0.756477
Val	5	ACC	3	0.712435	0.699482	0.756477	0.699482	0.678756	0.720207	0.743523	0.727979	0.725389
Val	5	ACC	4	0.699482	0.689119	0.733161	0.670984	0.69171	0.704663	0.725389	0.720207	0.704663
Val	5	ACC	5	0.70801	0.731266	0.739018	0.679587	0.715762	0.73385	0.736434	0.744186	0.74677
Val	5	ACC	6	0.72093	0.72093	0.731266	0.69509	0.705426	0.723514	0.736434	0.726098	0.723514
Val	5	ACC	7	0.717617	0.722798	0.738342	0.670984	0.694301	0.725389	0.73057	0.740933	0.738342
Val	5	ACC	8	0.743523	0.733161	0.748705	0.683938	0.715026	0.733161	0.733161	0.738342	0.735751
Val	5	ACC	9	0.733161	0.722798	0.756477	0.670984	0.725389	0.746114	0.748705	0.761658	0.756477
Val	5	ACC	10	0.73385	0.751938	0.736434	0.661499	0.731266	0.74677	0.757106	0.757106	0.75969
Val	5	ACC	11	0.744186	0.72093	0.739018	0.669251	0.702842	0.723514	0.731266	0.744186	0.739018
Val	5	ACC	12	0.733161	0.753886	0.743523	0.665803	0.746114	0.756477	0.756477	0.761658	0.759067
Val	5	ACC	13	0.740933	0.727979	0.753886	0.702073	0.712435	0.746114	0.764249	0.759067	0.764249
Val	5	ACC	14	0.686528	0.676166	0.740933	0.69171	0.678756	0.696891	0.696891	0.704663	0.702073
Val	5	ACC	15	0.72093	0.751938	0.741602	0.705426	0.728682	0.744186	0.749354	0.751938	0.744186
Val	5	ACC	16	0.723514	0.74677	0.751938	0.697674	0.715762	0.749354	0.75969	0.764858	0.751938
Val	5	ACC	17	0.69171	0.715026	0.727979	0.65544	0.686528	0.73057	0.725389	0.720207	0.727979
Val	5	ACC	18	0.712435	0.709845	0.712435	0.673575	0.689119	0.702073	0.720207	0.722798	0.720207
Val	5	ACC	19	0.748705	0.735751	0.792746	0.715026	0.725389	0.751295	0.753886	0.772021	0.774611
Val	5	ACC	20	0.731266	0.718346	0.736434	0.679587	0.700258	0.741602	0.749354	0.744186	0.757106
Val	5	ACC	21	0.72093	0.728682	0.741602	0.689922	0.72093	0.744186	0.741602	0.754522	0.749354
Val	5	ACC	22	0.743523	0.717617	0.727979	0.69171	0.689119	0.73057	0.73057	0.727979	0.73057
Val	5	ACC	23	0.709845	0.722798	0.753886	0.686528	0.727979	0.725389	0.740933	0.748705	0.740933
Val	5	ACC	24	0.73057	0.733161	0.766839	0.689119	0.720207	0.746114	0.748705	0.756477	0.751295
Val	5	ACC	25	0.731266	0.726098	0.741602	0.687339	0.72093	0.74677	0.74677	0.75969	0.770026
Val	5	ACC	26	0.718346	0.70801	0.744186	0.664083	0.705426	0.731266	0.73385	0.739018	0.728682
Val	5	ACC	27	0.759067	0.772021	0.784974	0.712435	0.756477	0.774611	0.779793	0.779793	0.784974
Val	5	ACC	28	0.725389	0.709845	0.735751	0.702073	0.683938	0.722798	0.727979	0.735751	0.727979
Val	5	ACC	29	0.709845	0.722798	0.712435	0.670984	0.704663	0.717617	0.712435	0.715026	0.725389
Val	5	ACC	30	0.710594	0.715762	0.692506	0.669251	0.718346	0.731266	0.713178	0.726098	0.731266
Val	5	ACC	31	0.757106	0.74677	0.751938	0.697674	0.726098	0.75969	0.751938	0.770026	0.767442
Val	5	ACC	32	0.756477	0.751295	0.766839	0.676166	0.73057	0.777202	0.772021	0.76943	0.774611
Val	5	ACC	33	0.73057	0.743523	0.774611	0.702073	0.707254	0.735751	0.753886	0.764249	0.764249
Val	5	ACC	34	0.681347	0.696891	0.733161	0.683938	0.670984	0.696891	0.702073	0.709845	0.715026
Val	5	ACC	35	0.775194	0.767442	0.767442	0.705426	0.744186	0.770026	0.775194	0.782946	0.775194
Val	5	ACC	36	0.687339	0.697674	0.728682	0.653747	0.684755	0.697674	0.70801	0.713178	0.702842
Val	5	ACC	37	0.73057	0.720207	0.725389	0.704663	0.696891	0.727979	0.725389	0.740933	0.743523
Val	5	ACC	38	0.727979	0.715026	0.748705	0.678756	0.712435	0.727979	0.735751	0.73057	0.743523
Val	5	ACC	39	0.727979	0.733161	0.722798	0.645078	0.720207	0.743523	0.738342	0.738342	0.727979
Val	5	ACC	40	0.74677	0.736434	0.728682	0.674419	0.710594	0.736434	0.736434	0.739018	0.74677
Val	5	ACC	41	0.72093	0.713178	0.736434	0.687339	0.715762	0.741602	0.741602	0.757106	0.736434
Val	5	ACC	42	0.69171	0.73057	0.746114	0.665803	0.704663	0.722798	0.738342	0.735751	0.720207
Val	5	ACC	43	0.746114	0.720207	0.756477	0.704663	0.722798	0.738342	0.751295	0.751295	0.756477
Val	5	ACC	44	0.753886	0.733161	0.759067	0.696891	0.735751	0.759067	0.746114	0.76943	0.764249
Val	5	ACC	45	0.73385	0.728682	0.780362	0.687339	0.739018	0.767442	0.780362	0.762274	0.749354
Val	5	ACC	46	0.728682	0.731266	0.713178	0.651163	0.723514	0.736434	0.728682	0.736434	0.739018
Val	5	ACC	47	0.717617	0.720207	0.722798	0.673575	0.673575	0.709845	0.717617	0.725389	0.73057
Val	5	ACC	48	0.73057	0.725389	0.756477	0.689119	0.709845	0.733161	0.735751	0.746114	0.743523
Val	5	ACC	49	0.725389	0.725389	0.759067	0.686528	0.709845	0.725389	0.738342	0.735751	0.740933
Val	5	ACC	50	0.72093	0.715762	0.718346	0.674419	0.718346	0.713178	0.741602	0.736434	0.723514
Val	5	ACC	51	0.723514	0.72093	0.751938	0.697674	0.689922	0.731266	0.751938	0.754522	0.741602
Val	5	ACC	52	0.746114	0.743523	0.740933	0.678756	0.712435	0.738342	0.743523	0.761658	0.753886
Val	5	ACC	53	0.782383	0.759067	0.779793	0.69171	0.748705	0.777202	0.766839	0.779793	0.782383
Val	5	ACC	54	0.715026	0.727979	0.743523	0.686528	0.717617	0.735751	0.725389	0.735751	0.735751
Val	5	ACC	55	0.715762	0.72093	0.723514	0.656331	0.713178	0.736434	0.741602	0.728682	0.736434
Val	5	ACC	56	0.692506	0.689922	0.710594	0.664083	0.689922	0.715762	0.710594	0.715762	0.70801
Val	5	ACC	57	0.743523	0.740933	0.766839	0.673575	0.722798	0.761658	0.772021	0.764249	0.756477
Val	5	ACC	58	0.761658	0.751295	0.746114	0.712435	0.751295	0.764249	0.764249	0.772021	0.761658
Val	5	ACC	59	0.73057	0.727979	0.733161	0.69171	0.717617	0.733161	0.740933	0.748705	0.751295
Val	5	BA	0	0.670892	0.692789	0.661546	0.532164	0.719515	0.736851	0.711993	0.736227	0.706693
Val	5	BA	1	0.725212	0.70672	0.702311	0.603069	0.71616	0.742082	0.717859	0.733544	0.72914
Val	5	BA	2	0.676339	0.712339	0.69537	0.587817	0.7321	0.731664	0.718083	0.718693	0.714406
Val	5	BA	3	0.658118	0.648291	0.706925	0.592061	0.672652	0.706164	0.710043	0.695351	0.676772
Val	5	BA	4	0.630885	0.628365	0.67163	0.554846	0.675869	0.669715	0.670397	0.669497	0.645742
Val	5	BA	5	0.640613	0.681401	0.669562	0.565292	0.70661	0.702737	0.677174	0.702279	0.693227
Val	5	BA	6	0.688208	0.702324	0.702585	0.609156	0.713273	0.718392	0.707971	0.709677	0.699444
Val	5	BA	7	0.659103	0.685558	0.674708	0.552547	0.693759	0.704543	0.684223	0.705667	0.695908
Val	5	BA	8	0.695433	0.687132	0.69794	0.568307	0.711406	0.717126	0.695958	0.696502	0.689193
Val	5	BA	9	0.691247	0.682942	0.71874	0.553771	0.734855	0.734647	0.713926	0.73777	0.722615
Val	5	BA	10	0.684701	0.720432	0.685077	0.55171	0.748997	0.747191	0.722761	0.733001	0.719789
Val	5	BA	11	0.691215	0.680275	0.68563	0.551919	0.69984	0.707632	0.688517	0.706907	0.692094
Val	5	BA	12	0.68097	0.711686	0.69304	0.555105	0.739699	0.743691	0.718234	0.724174	0.718965
Val	5	BA	13	0.681507	0.680504	0.687219	0.588637	0.70106	0.719802	0.718721	0.712573	0.706798
Val	5	BA	14	0.639542	0.63016	0.685382	0.584447	0.685358	0.684754	0.655297	0.676685	0.652025
Val	5	BA	15	0.652044	0.711044	0.685346	0.587653	0.714457	0.708775	0.697464	0.711288	0.691359
Val	5	BA	16	0.677256	0.709487	0.706892	0.599016	0.718038	0.740291	0.731937	0.743166	0.719712
Val	5	BA	17	0.63718	0.667745	0.668183	0.541931	0.684144	0.712507	0.682525	0.686659	0.689118
Val	5	BA	18	0.671892	0.678896	0.674043	0.571817	0.69724	0.687803	0.683086	0.695882	0.693226
Val	5	BA	19	0.683095	0.685377	0.741808	0.600969	0.731284	0.73442	0.708448	0.7351	0.716529
Val	5	BA	20	0.686081	0.683959	0.691666	0.564665	0.701372	0.72093	0.710424	0.715179	0.719209
Val	5	BA	21	0.677304	0.699629	0.701415	0.583538	0.735624	0.730495	0.709495	0.723481	0.711916
Val	5	BA	22	0.698122	0.680184	0.669059	0.57886	0.685361	0.708369	0.693744	0.688462	0.68839
Val	5	BA	23	0.65022	0.681519	0.695396	0.572577	0.713192	0.693777	0.688667	0.70147	0.690281
Val	5	BA	24	0.670698	0.68904	0.721794	0.592235	0.721313	0.734352	0.710589	0.719815	0.703825
Val	5	BA	25	0.678858	0.673941	0.680459	0.580434	0.72108	0.72446	0.70264	0.719782	0.725444
Val	5	BA	26	0.663295	0.676773	0.701263	0.55303	0.700988	0.714457	0.689038	0.703574	0.692552
Val	5	BA	27	0.712531	0.748138	0.745285	0.601955	0.771166	0.76973	0.737113	0.754882	0.750718
Val	5	BA	28	0.674813	0.675268	0.674292	0.588346	0.685607	0.704358	0.683493	0.702081	0.687312
Val	5	BA	29	0.663749	0.68103	0.662228	0.56862	0.707516	0.702732	0.674933	0.683317	0.690249
Val	5	BA	30	0.645754	0.662291	0.624331	0.547087	0.701135	0.694689	0.650627	0.666237	0.668566
Val	5	BA	31	0.719446	0.716748	0.713341	0.591932	0.736421	0.759394	0.726253	0.748696	0.737123
Val	5	BA	32	0.707786	0.696029	0.715843	0.560019	0.714915	0.746197	0.725825	0.724755	0.726482
Val	5	BA	33	0.693302	0.72847	0.732208	0.59609	0.731877	0.724433	0.734328	0.751695	0.739294
Val	5	BA	34	0.633148	0.664896	0.681878	0.574923	0.678219	0.683026	0.666038	0.68021	0.679979
Val	5	BA	35	0.718729	0.722243	0.718131	0.597549	0.743019	0.753239	0.729873	0.74909	0.723225
Val	5	BA	36	0.629982	0.6489	0.68088	0.539532	0.679174	0.669188	0.658966	0.680678	0.651329
Val	5	BA	37	0.679819	0.681034	0.669256	0.593376	0.699041	0.701408	0.679358	0.704746	0.704867
Val	5	BA	38	0.674126	0.684634	0.697649	0.567172	0.711198	0.703288	0.693014	0.695451	0.696215
Val	5	BA	39	0.67496	0.696193	0.668034	0.530481	0.716608	0.72317	0.689345	0.703063	0.681818
Val	5	BA	40	0.687232	0.686402	0.6727	0.563155	0.694318	0.700134	0.688838	0.689459	0.69044
Val	5	BA	41	0.664864	0.661011	0.684442	0.571726	0.706979	0.718823	0.697003	0.722034	0.685683
Val	5	BA	42	0.644037	0.692986	0.708661	0.563913	0.710992	0.717251	0.687977	0.701532	0.680695
Val	5	BA	43	0.695341	0.690241	0.700902	0.592423	0.725878	0.726494	0.722067	0.719026	0.714919
Val	5	BA	44	0.709228	0.688742	0.703447	0.588039	0.726588	0.733743	0.7	0.73352	0.726598
Val	5	BA	45	0.65847	0.652213	0.714701	0.567278	0.704523	0.722103	0.714218	0.695995	0.673209
Val	5	BA	46	0.691641	0.699529	0.673318	0.542932	0.732467	0.719709	0.696189	0.705786	0.700134
Val	5	BA	47	0.671121	0.688575	0.669593	0.562425	0.681873	0.698139	0.681569	0.694249	0.693296
Val	5	BA	48	0.696339	0.705639	0.709912	0.589489	0.729771	0.73359	0.705713	0.730235	0.72239
Val	5	BA	49	0.681423	0.697165	0.714773	0.573409	0.713304	0.722747	0.708662	0.713162	0.708757
Val	5	BA	50	0.654196	0.643495	0.664879	0.549125	0.691715	0.67331	0.686863	0.687934	0.667016
Val	5	BA	51	0.669315	0.695631	0.683304	0.585575	0.700114	0.715176	0.710616	0.71894	0.70199
Val	5	BA	52	0.713212	0.716767	0.70915	0.57139	0.721292	0.731615	0.718107	0.74128	0.724315
Val	5	BA	53	0.733801	0.716209	0.723451	0.58421	0.743092	0.755505	0.715295	0.743014	0.736844
Val	5	BA	54	0.67366	0.702511	0.701752	0.586049	0.733267	0.731295	0.700152	0.717821	0.709291
Val	5	BA	55	0.649471	0.6696	0.660752	0.544113	0.70273	0.701186	0.691835	0.681157	0.681426
Val	5	BA	56	0.651212	0.667103	0.668722	0.570782	0.693511	0.703731	0.677615	0.685311	0.672558
Val	5	BA	57	0.70754	0.714238	0.725137	0.554273	0.740859	0.758048	0.750552	0.748558	0.72811
Val	5	BA	58	0.682248	0.700062	0.68431	0.593362	0.753735	0.74126	0.709356	0.719417	0.695429
Val	5	BA	59	0.67589	0.689514	0.676339	0.577537	0.708708	0.703003	0.690279	0.706958	0.706572
Val	5	PRC	0	0.717956	0.727142	0.709062	0.689591	0.739081	0.753308	0.752577	0.765539	0.749766
Val	5	PRC	1	0.750381	0.726005	0.745117	0.747713	0.727718	0.749567	0.743842	0.750282	0.748427
Val	5	PRC	2	0.732377	0.756105	0.746419	0.724763	0.742693	0.755369	0.760296	0.756281	0.753823
Val	5	PRC	3	0.70849	0.694453	0.753494	0.748468	0.706758	0.734658	0.74508	0.7282	0.721076
Val	5	PRC	4	0.692351	0.682338	0.732526	0.723135	0.695202	0.701801	0.722974	0.71631	0.701603
Val	5	PRC	5	0.702113	0.72732	0.741957	0.740215	0.728991	0.735658	0.733824	0.740439	0.745474
Val	5	PRC	6	0.717487	0.721134	0.729392	0.722155	0.722585	0.729367	0.7345	0.725418	0.721079
Val	5	PRC	7	0.713806	0.719791	0.737634	0.710168	0.709071	0.728706	0.730174	0.740853	0.736526
Val	5	PRC	8	0.739637	0.728135	0.745198	0.717145	0.734755	0.742631	0.731144	0.735295	0.732415
Val	5	PRC	9	0.733289	0.719798	0.760755	0.724176	0.738712	0.749021	0.75452	0.760978	0.757607
Val	5	PRC	10	0.735647	0.756937	0.739188	0.715582	0.767402	0.766143	0.762377	0.763496	0.76162
Val	5	PRC	11	0.742078	0.720345	0.737704	0.71134	0.719655	0.730376	0.729675	0.742232	0.736805
Val	5	PRC	12	0.73075	0.750989	0.745379	0.697817	0.749318	0.757334	0.756034	0.759234	0.756556
Val	5	PRC	13	0.737856	0.723622	0.749853	0.744171	0.727292	0.749356	0.758935	0.754557	0.75968
Val	5	PRC	14	0.680244	0.672086	0.736425	0.746024	0.693566	0.700417	0.696784	0.70404	0.695942
Val	5	PRC	15	0.716167	0.749513	0.743278	0.76246	0.737978	0.7431	0.74554	0.750127	0.741523
Val	5	PRC	16	0.728548	0.745659	0.753709	0.755389	0.728099	0.754337	0.760029	0.765111	0.75469
Val	5	PRC	17	0.682611	0.711098	0.724607	0.700332	0.70121	0.732226	0.724429	0.717195	0.725219
Val	5	PRC	18	0.712012	0.715557	0.711205	0.713421	0.722823	0.717685	0.723598	0.728419	0.722302
Val	5	PRC	19	0.7465	0.731123	0.794316	0.758067	0.73997	0.752718	0.754256	0.770709	0.772628
Val	5	PRC	20	0.728634	0.722041	0.735509	0.729975	0.718711	0.745156	0.752181	0.744903	0.756291
Val	5	PRC	21	0.717894	0.727283	0.73896	0.737769	0.747516	0.751264	0.740529	0.753214	0.747525
Val	5	PRC	22	0.741624	0.713967	0.729263	0.731566	0.704013	0.732317	0.72904	0.725899	0.729442
Val	5	PRC	23	0.703353	0.719119	0.752049	0.725396	0.739566	0.731541	0.736889	0.744486	0.737022
Val	5	PRC	24	0.726675	0.730009	0.765199	0.743934	0.733044	0.749475	0.746343	0.754412	0.748033
Val	5	PRC	25	0.728541	0.722438	0.742495	0.748301	0.74757	0.753824	0.748077	0.758055	0.76962
Val	5	PRC	26	0.715419	0.708961	0.744171	0.712433	0.716055	0.734809	0.735187	0.736549	0.726242
Val	5	PRC	27	0.757631	0.77516	0.784871	0.74441	0.779602	0.783264	0.778516	0.780554	0.78409
Val	5	PRC	28	0.719991	0.710969	0.72911	0.753471	0.70774	0.7286	0.722966	0.733562	0.725209
Val	5	PRC	29	0.711191	0.721913	0.713314	0.7114	0.716559	0.721052	0.712919	0.715709	0.726874
Val	5	PRC	30	0.704496	0.713468	0.68604	0.703307	0.722364	0.729271	0.709218	0.720529	0.724907
Val	5	PRC	31	0.75437	0.74305	0.750093	0.733508	0.738301	0.764438	0.750565	0.769715	0.765566
Val	5	PRC	32	0.75382	0.747636	0.764514	0.732153	0.753672	0.781268	0.770662	0.766438	0.772601
Val	5	PRC	33	0.728425	0.743487	0.777659	0.751029	0.734648	0.741698	0.759008	0.76467	0.762893
Val	5	PRC	34	0.677387	0.696205	0.729633	0.713079	0.68902	0.702251	0.701855	0.710895	0.714732
Val	5	PRC	35	0.771991	0.765599	0.767279	0.74798	0.764615	0.774634	0.778293	0.782764	0.771213
Val	5	PRC	36	0.682149	0.692553	0.728128	0.712526	0.696307	0.697616	0.703047	0.711873	0.700009
Val	5	PRC	37	0.726474	0.724078	0.721965	0.734336	0.730181	0.73706	0.720699	0.740497	0.742794
Val	5	PRC	38	0.723367	0.714287	0.746281	0.715831	0.728282	0.731415	0.734893	0.729676	0.741243
Val	5	PRC	39	0.725629	0.732143	0.72027	0.694472	0.724999	0.741208	0.738756	0.735373	0.724471
Val	5	PRC	40	0.740966	0.730815	0.726932	0.729209	0.72709	0.738441	0.731842	0.736394	0.742527
Val	5	PRC	41	0.717475	0.708008	0.732456	0.716132	0.736852	0.751031	0.742742	0.758403	0.735618
Val	5	PRC	42	0.687298	0.727551	0.74331	0.71121	0.721003	0.728411	0.734445	0.733554	0.715992
Val	5	PRC	43	0.745739	0.718469	0.759449	0.748683	0.736571	0.741578	0.752464	0.74962	0.754787
Val	5	PRC	44	0.751234	0.730679	0.757904	0.743156	0.751875	0.762704	0.743093	0.767572	0.762674
Val	5	PRC	45	0.72678	0.71897	0.781733	0.743754	0.744924	0.764829	0.778144	0.757573	0.746339
Val	5	PRC	46	0.725822	0.72894	0.709025	0.678234	0.738053	0.73826	0.72538	0.733023	0.7349
Val	5	PRC	47	0.714755	0.718978	0.720994	0.713621	0.687222	0.711763	0.716056	0.723954	0.729039
Val	5	PRC	48	0.729611	0.725323	0.758423	0.715294	0.73233	0.74353	0.737625	0.747317	0.742829
Val	5	PRC	49	0.72339	0.724176	0.760042	0.754309	0.724466	0.732273	0.7374	0.735666	0.739463
Val	5	PRC	50	0.712821	0.704845	0.713528	0.696171	0.727702	0.712656	0.737726	0.731255	0.71676
Val	5	PRC	51	0.718506	0.726251	0.748679	0.754972	0.724521	0.743592	0.749813	0.752725	0.739944
Val	5	PRC	52	0.746168	0.742151	0.739067	0.734767	0.724569	0.741145	0.742404	0.760979	0.752832
Val	5	PRC	53	0.780793	0.755901	0.778367	0.739764	0.764781	0.781092	0.763032	0.778425	0.7794
Val	5	PRC	54	0.711395	0.725775	0.743706	0.71714	0.731789	0.739872	0.724066	0.734338	0.733656
Val	5	PRC	55	0.715559	0.719049	0.725234	0.711389	0.725975	0.735022	0.740872	0.724986	0.734797
Val	5	PRC	56	0.689981	0.693291	0.706907	0.683543	0.716777	0.729512	0.716722	0.717902	0.707407
Val	5	PRC	57	0.741409	0.738851	0.766255	0.726404	0.738975	0.766731	0.771702	0.764119	0.755038
Val	5	PRC	58	0.753122	0.747316	0.743007	0.768615	0.77152	0.771742	0.758848	0.766647	0.754785
Val	5	PRC	59	0.726142	0.725915	0.727666	0.723997	0.727251	0.733034	0.735289	0.744967	0.748452
Val	5	F1	0	0.715766	0.725841	0.707066	0.616838	0.718996	0.746129	0.7504	0.762618	0.747041
Val	5	F1	1	0.750189	0.724225	0.742498	0.680806	0.705473	0.742071	0.743865	0.748337	0.747482
Val	5	F1	2	0.727157	0.756367	0.742704	0.669364	0.731164	0.754108	0.756924	0.756059	0.753442
Val	5	F1	3	0.710034	0.696112	0.753185	0.675967	0.686407	0.724532	0.742406	0.727369	0.722245
Val	5	F1	4	0.689189	0.680937	0.724902	0.638534	0.691129	0.701595	0.718254	0.713447	0.695799
Val	5	F1	5	0.696927	0.72642	0.731042	0.652605	0.716396	0.730583	0.729862	0.737567	0.739789
Val	5	F1	6	0.7179	0.720831	0.729393	0.673028	0.70846	0.724524	0.733951	0.725207	0.721926
Val	5	F1	7	0.711908	0.720589	0.730052	0.638596	0.697318	0.726044	0.727375	0.738937	0.734046
Val	5	F1	8	0.740027	0.729178	0.74493	0.653549	0.720154	0.735998	0.730822	0.735798	0.731597
Val	5	F1	9	0.729393	0.71975	0.753306	0.638148	0.727962	0.746751	0.747163	0.760465	0.753869
Val	5	F1	10	0.727214	0.749313	0.729933	0.630776	0.735607	0.747444	0.753948	0.755273	0.755057
Val	5	F1	11	0.73984	0.719189	0.734604	0.638429	0.707379	0.725543	0.728969	0.742359	0.735043
Val	5	F1	12	0.726279	0.749301	0.737644	0.634812	0.745427	0.755226	0.752347	0.757309	0.754167
Val	5	F1	13	0.734549	0.725146	0.746541	0.674918	0.716561	0.746652	0.759362	0.755066	0.757398
Val	5	F1	14	0.681715	0.67299	0.735136	0.668687	0.681668	0.697766	0.694085	0.703537	0.697261
Val	5	F1	15	0.711732	0.749505	0.735161	0.678148	0.730865	0.741912	0.744227	0.748588	0.73903
Val	5	F1	16	0.718065	0.742994	0.747571	0.675699	0.716981	0.748592	0.757272	0.762979	0.748111
Val	5	F1	17	0.685293	0.711963	0.721471	0.626502	0.690509	0.730927	0.720378	0.718179	0.725284
Val	5	F1	18	0.712162	0.712244	0.710276	0.645586	0.696532	0.706551	0.720407	0.724638	0.720742
Val	5	F1	19	0.740803	0.730712	0.787831	0.686737	0.72753	0.750822	0.750678	0.769568	0.767498
Val	5	F1	20	0.728016	0.718187	0.733262	0.650129	0.705223	0.743001	0.747999	0.744138	0.754968
Val	5	F1	21	0.718318	0.727316	0.737967	0.668849	0.725246	0.745074	0.740019	0.751951	0.746264
Val	5	F1	22	0.739715	0.714625	0.721536	0.66418	0.692786	0.730291	0.727311	0.724452	0.726127
Val	5	F1	23	0.701738	0.718696	0.745902	0.656534	0.729468	0.725546	0.734903	0.74444	0.734369
Val	5	F1	24	0.724521	0.730346	0.763272	0.6664	0.723129	0.745724	0.746291	0.753259	0.74687
Val	5	F1	25	0.72449	0.720201	0.732241	0.660706	0.726076	0.746245	0.741281	0.754433	0.764517
Val	5	F1	26	0.714371	0.70695	0.741775	0.637913	0.707402	0.732036	0.730411	0.736787	0.726009
Val	5	F1	27	0.756361	0.772894	0.782255	0.689282	0.76141	0.777038	0.777375	0.780016	0.783646
Val	5	F1	28	0.718917	0.70799	0.726138	0.668971	0.688372	0.72215	0.723237	0.731607	0.722638
Val	5	F1	29	0.706478	0.719862	0.708294	0.646864	0.70675	0.718181	0.710244	0.713623	0.723278
Val	5	F1	30	0.701542	0.712358	0.685001	0.636328	0.718968	0.729994	0.706891	0.720012	0.724183
Val	5	F1	31	0.752814	0.743514	0.747726	0.672565	0.72646	0.758723	0.747819	0.766865	0.763935
Val	5	F1	32	0.752278	0.746423	0.760302	0.646713	0.737345	0.777085	0.768301	0.765952	0.770012
Val	5	F1	33	0.726825	0.743421	0.771589	0.678212	0.711483	0.737523	0.753696	0.764234	0.762715
Val	5	F1	34	0.677622	0.696087	0.729246	0.658072	0.673954	0.697848	0.700473	0.709293	0.713774
Val	5	F1	35	0.768957	0.763694	0.763516	0.681832	0.749578	0.771502	0.771618	0.781458	0.770142
Val	5	F1	36	0.681674	0.693574	0.724186	0.625808	0.687251	0.696491	0.70351	0.710806	0.697816
Val	5	F1	37	0.727225	0.721298	0.71914	0.674201	0.705648	0.730779	0.722185	0.739915	0.741103
Val	5	F1	38	0.722162	0.712916	0.743331	0.647109	0.714956	0.727226	0.730439	0.727652	0.738121
Val	5	F1	39	0.722199	0.731039	0.717159	0.611026	0.72049	0.741367	0.733716	0.73518	0.723476
Val	5	F1	40	0.740468	0.731322	0.722705	0.649551	0.714456	0.735228	0.732405	0.73475	0.740945
Val	5	F1	41	0.713345	0.707533	0.730891	0.655404	0.719265	0.742755	0.737849	0.753399	0.729744
Val	5	F1	42	0.687057	0.728556	0.742632	0.641839	0.70799	0.723807	0.733452	0.733245	0.717001
Val	5	F1	43	0.741944	0.719073	0.751413	0.676477	0.726045	0.73921	0.750231	0.750139	0.753619
Val	5	F1	44	0.748746	0.730107	0.753171	0.668421	0.738167	0.759388	0.741895	0.766477	0.759912
Val	5	F1	45	0.721064	0.717932	0.773146	0.657994	0.738902	0.76271	0.770292	0.752376	0.737513
Val	5	F1	46	0.725812	0.729184	0.709123	0.622615	0.724019	0.734448	0.724988	0.732758	0.73409
Val	5	F1	47	0.714151	0.718734	0.717857	0.647702	0.676351	0.709719	0.715139	0.723504	0.728041
Val	5	F1	48	0.729037	0.724586	0.752918	0.665449	0.712433	0.734561	0.734247	0.745805	0.742433
Val	5	F1	49	0.721828	0.724483	0.755813	0.660858	0.713604	0.72738	0.736895	0.73567	0.739083
Val	5	F1	50	0.712779	0.705385	0.71295	0.634095	0.720691	0.71186	0.735863	0.731681	0.717076
Val	5	F1	51	0.718965	0.72226	0.744629	0.672598	0.698486	0.734238	0.749986	0.752538	0.739128
Val	5	F1	52	0.743605	0.741769	0.738051	0.651823	0.714023	0.738002	0.741776	0.760153	0.75155
Val	5	F1	53	0.7775	0.755235	0.773658	0.664275	0.752049	0.777034	0.761056	0.776399	0.776995
Val	5	F1	54	0.711986	0.726416	0.740668	0.666014	0.719137	0.736207	0.724082	0.733933	0.733585
Val	5	F1	55	0.708112	0.71772	0.716049	0.628088	0.717148	0.735576	0.737585	0.725334	0.731459
Val	5	F1	56	0.687011	0.688039	0.705343	0.643914	0.693644	0.717082	0.708059	0.71256	0.702772
Val	5	F1	57	0.741382	0.73908	0.763517	0.643901	0.725389	0.761801	0.770851	0.762869	0.754348
Val	5	F1	58	0.748684	0.74747	0.740604	0.683637	0.756435	0.766793	0.758593	0.767183	0.752981
Val	5	F1	59	0.724032	0.724072	0.727307	0.660761	0.717495	0.730512	0.734644	0.743987	0.746256
Val	5	KAP	0	0.594265	0.607846	0.580203	0.458769	0.605641	0.641206	0.645084	0.662138	0.639224
Val	5	KAP	1	0.642511	0.605933	0.629075	0.543777	0.58501	0.635288	0.633344	0.642247	0.640785
Val	5	KAP	2	0.608315	0.650998	0.631514	0.532798	0.619729	0.649369	0.651435	0.651523	0.646348
Val	5	KAP	3	0.584765	0.565349	0.646127	0.53695	0.553695	0.60662	0.631832	0.609857	0.602969
Val	5	KAP	4	0.555877	0.54301	0.605266	0.489795	0.562041	0.575058	0.596803	0.58979	0.563941
Val	5	KAP	5	0.568012	0.607114	0.612509	0.501102	0.598918	0.617981	0.61303	0.627356	0.626635
Val	5	KAP	6	0.597736	0.60092	0.610811	0.538116	0.588996	0.609574	0.621171	0.608804	0.602547
Val	5	KAP	7	0.587906	0.599399	0.615268	0.49095	0.571837	0.60917	0.609802	0.62657	0.619415
Val	5	KAP	8	0.627939	0.613565	0.633722	0.513206	0.602088	0.62355	0.617163	0.623327	0.616896
Val	5	KAP	9	0.611909	0.598026	0.643597	0.489795	0.616079	0.639259	0.636785	0.657461	0.646079
Val	5	KAP	10	0.610051	0.641757	0.612007	0.475789	0.627043	0.642939	0.64827	0.651291	0.6508
Val	5	KAP	11	0.625143	0.595494	0.617824	0.487417	0.583524	0.608311	0.611003	0.63038	0.618667
Val	5	KAP	12	0.610807	0.642199	0.624462	0.48666	0.639925	0.65304	0.646541	0.654149	0.649022
Val	5	KAP	13	0.619686	0.606409	0.637308	0.540214	0.596652	0.639132	0.659239	0.650352	0.654367
Val	5	KAP	14	0.545436	0.532692	0.621706	0.523442	0.551692	0.570197	0.562951	0.577522	0.568388
Val	5	KAP	15	0.589402	0.64016	0.617483	0.543221	0.615712	0.631404	0.634557	0.640167	0.626415
Val	5	KAP	16	0.592251	0.63097	0.635192	0.533192	0.599054	0.642141	0.650756	0.65969	0.636929
Val	5	KAP	17	0.551798	0.586551	0.600831	0.466174	0.560625	0.616394	0.602703	0.59714	0.60618
Val	5	KAP	18	0.588003	0.587709	0.58487	0.501052	0.571325	0.582365	0.601026	0.606865	0.601205
Val	5	KAP	19	0.63083	0.615301	0.697317	0.562309	0.616716	0.645997	0.644267	0.670588	0.670024
Val	5	KAP	20	0.608836	0.592521	0.614783	0.50462	0.581138	0.631285	0.637297	0.632112	0.646908
Val	5	KAP	21	0.595459	0.610145	0.623204	0.520347	0.613615	0.637932	0.629026	0.647074	0.63695
Val	5	KAP	22	0.6269	0.592401	0.599082	0.525852	0.565376	0.615674	0.6123	0.607374	0.608321
Val	5	KAP	23	0.5743	0.599884	0.638541	0.515744	0.615939	0.60886	0.623785	0.636535	0.622187
Val	5	KAP	24	0.604602	0.613174	0.660553	0.520219	0.606602	0.638387	0.637496	0.647249	0.637087
Val	5	KAP	25	0.606519	0.600058	0.618132	0.515504	0.611677	0.640154	0.633126	0.651412	0.665023
Val	5	KAP	26	0.588507	0.577556	0.627015	0.481976	0.583714	0.616715	0.612789	0.622705	0.605627
Val	5	KAP	27	0.649389	0.672941	0.687043	0.558875	0.661302	0.681956	0.682049	0.684206	0.689133
Val	5	KAP	28	0.601574	0.58343	0.612236	0.539866	0.559142	0.60598	0.607325	0.61916	0.606272
Val	5	KAP	29	0.577841	0.597584	0.577839	0.493956	0.58623	0.598047	0.584189	0.589239	0.601725
Val	5	KAP	30	0.575471	0.586936	0.547448	0.488434	0.600687	0.613969	0.581059	0.600249	0.606761
Val	5	KAP	31	0.64724	0.635106	0.638807	0.534286	0.616853	0.65937	0.64326	0.66868	0.663084
Val	5	KAP	32	0.644254	0.636524	0.657447	0.497291	0.622916	0.681781	0.669096	0.666505	0.670455
Val	5	KAP	33	0.609163	0.633083	0.670257	0.541771	0.596178	0.625973	0.64737	0.663173	0.660359
Val	5	KAP	34	0.535972	0.564842	0.61107	0.516291	0.540403	0.570013	0.572	0.584048	0.589889
Val	5	KAP	35	0.672347	0.662624	0.660089	0.548933	0.642869	0.673526	0.675119	0.68757	0.67338
Val	5	KAP	36	0.542263	0.560466	0.601305	0.458634	0.555775	0.567437	0.575934	0.58696	0.564901
Val	5	KAP	37	0.609274	0.598447	0.598051	0.545681	0.579959	0.614855	0.604095	0.628593	0.629472
Val	5	KAP	38	0.602628	0.589497	0.632569	0.504944	0.596124	0.61076	0.615384	0.610951	0.62647
Val	5	KAP	39	0.601663	0.612314	0.593056	0.44973	0.604621	0.632062	0.618151	0.619982	0.602694
Val	5	KAP	40	0.630091	0.617322	0.600717	0.49407	0.592494	0.622222	0.619017	0.620952	0.630754
Val	5	KAP	41	0.591437	0.582536	0.61494	0.516734	0.602045	0.633994	0.628392	0.650517	0.615012
Val	5	KAP	42	0.552126	0.611053	0.630575	0.485971	0.587603	0.608215	0.620903	0.620115	0.59529
Val	5	KAP	43	0.629057	0.59705	0.642441	0.547214	0.611239	0.627858	0.641649	0.641756	0.646334
Val	5	KAP	44	0.641432	0.611924	0.645756	0.533065	0.627998	0.656261	0.631575	0.666385	0.657351
Val	5	KAP	45	0.607521	0.599915	0.675441	0.51392	0.629194	0.665286	0.677573	0.6509	0.629124
Val	5	KAP	46	0.605983	0.612437	0.582317	0.461991	0.612656	0.624028	0.608413	0.620592	0.620735
Val	5	KAP	47	0.588772	0.595925	0.595245	0.496964	0.543453	0.586467	0.592045	0.60403	0.608374
Val	5	KAP	48	0.612139	0.607438	0.644135	0.523927	0.598051	0.624992	0.621033	0.637541	0.632006
Val	5	KAP	49	0.598985	0.604806	0.64676	0.511719	0.593508	0.612215	0.623255	0.621616	0.625148
Val	5	KAP	50	0.591577	0.583619	0.588346	0.497009	0.601788	0.589533	0.624636	0.618018	0.597412
Val	5	KAP	51	0.596671	0.600501	0.634158	0.530666	0.570874	0.619746	0.640748	0.645057	0.624764
Val	5	KAP	52	0.63042	0.629569	0.623528	0.50283	0.597509	0.628035	0.630847	0.657296	0.644464
Val	5	KAP	53	0.68398	0.651875	0.677419	0.526702	0.647598	0.683513	0.663189	0.683014	0.684038
Val	5	KAP	54	0.586115	0.608247	0.625687	0.520231	0.605202	0.625773	0.605264	0.621703	0.619024
Val	5	KAP	55	0.579962	0.593266	0.591127	0.466262	0.595957	0.62057	0.62357	0.605669	0.61311
Val	5	KAP	56	0.556475	0.55956	0.579536	0.490263	0.569745	0.600297	0.586692	0.594266	0.580964
Val	5	KAP	57	0.628521	0.626317	0.659392	0.491877	0.613487	0.661691	0.672373	0.661847	0.647235
Val	5	KAP	58	0.649271	0.639417	0.627479	0.553878	0.653099	0.666125	0.65854	0.669726	0.651457
Val	5	KAP	59	0.604905	0.603793	0.609665	0.523076	0.600854	0.616957	0.621913	0.634263	0.636809
Val	5	ROC	0	0.897875	0.90011	0.90372	0.889839	0.886498	0.899728	0.90241	0.908529	0.909563
Val	5	ROC	1	0.901438	0.904114	0.925851	0.907073	0.880651	0.907398	0.91184	0.916456	0.916566
Val	5	ROC	2	0.902189	0.904634	0.913742	0.912583	0.890611	0.909947	0.908711	0.914553	0.912502
Val	5	ROC	3	0.894646	0.889159	0.916826	0.900749	0.874368	0.899444	0.904032	0.908562	0.905006
Val	5	ROC	4	0.886973	0.890903	0.900783	0.896968	0.874394	0.900081	0.895302	0.89962	0.896818
Val	5	ROC	5	0.897733	0.900309	0.903833	0.910732	0.881938	0.90835	0.903857	0.909402	0.905935
Val	5	ROC	6	0.892348	0.885521	0.902277	0.888099	0.874911	0.893545	0.896853	0.902784	0.899392
Val	5	ROC	7	0.887384	0.892533	0.90609	0.897712	0.875923	0.901027	0.896489	0.902854	0.899465
Val	5	ROC	8	0.889137	0.900346	0.916967	0.906161	0.873306	0.90443	0.901866	0.907928	0.905562
Val	5	ROC	9	0.899813	0.895021	0.9102	0.896957	0.885237	0.904256	0.902311	0.908876	0.910388
Val	5	ROC	10	0.905287	0.907109	0.907673	0.897949	0.88697	0.907507	0.909321	0.914056	0.913499
Val	5	ROC	11	0.894104	0.898825	0.912299	0.896371	0.885289	0.901168	0.903253	0.909575	0.907246
Val	5	ROC	12	0.890286	0.898564	0.90657	0.901393	0.881653	0.904444	0.90107	0.90672	0.903596
Val	5	ROC	13	0.902302	0.905223	0.916425	0.910751	0.893973	0.911835	0.912982	0.918424	0.916268
Val	5	ROC	14	0.893364	0.885758	0.90953	0.898256	0.871544	0.898461	0.898836	0.903761	0.901844
Val	5	ROC	15	0.890988	0.895755	0.907644	0.901034	0.878451	0.903221	0.902018	0.904941	0.902652
Val	5	ROC	16	0.895455	0.890709	0.904332	0.89808	0.876778	0.902064	0.895362	0.90509	0.903226
Val	5	ROC	17	0.87631	0.883828	0.896903	0.888436	0.868406	0.888355	0.892266	0.891444	0.887143
Val	5	ROC	18	0.891268	0.896169	0.912438	0.89978	0.878465	0.901215	0.900474	0.908592	0.907426
Val	5	ROC	19	0.90689	0.911927	0.930151	0.914947	0.899748	0.91962	0.916636	0.925103	0.923448
Val	5	ROC	20	0.896037	0.89251	0.905957	0.897509	0.881573	0.901901	0.900111	0.906951	0.908337
Val	5	ROC	21	0.892767	0.910827	0.912733	0.911951	0.890429	0.915576	0.907173	0.916973	0.913473
Val	5	ROC	22	0.892151	0.885704	0.904138	0.894714	0.871981	0.897719	0.896314	0.900791	0.899413
Val	5	ROC	23	0.886208	0.894261	0.906643	0.891546	0.881063	0.899842	0.901004	0.904672	0.902305
Val	5	ROC	24	0.906247	0.906259	0.923056	0.90622	0.886156	0.907493	0.912778	0.91488	0.916823
Val	5	ROC	25	0.905421	0.903575	0.909707	0.901356	0.886725	0.90983	0.904201	0.914043	0.913956
Val	5	ROC	26	0.884641	0.88633	0.908391	0.894889	0.867618	0.893948	0.895626	0.899526	0.898654
Val	5	ROC	27	0.916667	0.925369	0.937527	0.921567	0.916433	0.932049	0.933893	0.935625	0.932887
Val	5	ROC	28	0.895642	0.893782	0.912501	0.896761	0.873723	0.900278	0.897392	0.905782	0.904764
Val	5	ROC	29	0.873707	0.88202	0.891716	0.881253	0.863393	0.883543	0.880108	0.886871	0.886713
Val	5	ROC	30	0.892323	0.89674	0.890456	0.896268	0.884027	0.899889	0.895662	0.903826	0.903785
Val	5	ROC	31	0.896983	0.903966	0.921827	0.901403	0.88786	0.909943	0.905732	0.91585	0.913468
Val	5	ROC	32	0.910762	0.906713	0.917173	0.903764	0.884474	0.910513	0.913494	0.916105	0.914468
Val	5	ROC	33	0.901013	0.903623	0.925398	0.91594	0.886691	0.917089	0.909015	0.919628	0.917009
Val	5	ROC	34	0.86314	0.870991	0.890605	0.88686	0.857982	0.880575	0.879173	0.883574	0.882143
Val	5	ROC	35	0.917577	0.9186	0.928872	0.921999	0.908866	0.925607	0.923784	0.929423	0.928505
Val	5	ROC	36	0.867371	0.872367	0.892989	0.872548	0.854393	0.875586	0.880781	0.884653	0.885313
Val	5	ROC	37	0.89903	0.901822	0.907179	0.904616	0.882452	0.906244	0.907942	0.91045	0.906942
Val	5	ROC	38	0.890261	0.892304	0.909846	0.896429	0.86529	0.898904	0.893685	0.904595	0.904429
Val	5	ROC	39	0.887643	0.892207	0.90971	0.899262	0.881865	0.903622	0.901378	0.905233	0.90154
Val	5	ROC	40	0.886921	0.886874	0.90292	0.891226	0.871716	0.894672	0.894392	0.901444	0.900078
Val	5	ROC	41	0.896889	0.895882	0.912046	0.89808	0.880194	0.903171	0.908008	0.910392	0.908815
Val	5	ROC	42	0.880101	0.891399	0.911786	0.899636	0.883245	0.900392	0.901554	0.904879	0.899744
Val	5	ROC	43	0.903354	0.902957	0.917897	0.908299	0.885388	0.910962	0.905981	0.914926	0.914033
Val	5	ROC	44	0.91038	0.913187	0.918267	0.908369	0.889962	0.913115	0.914418	0.920384	0.921312
Val	5	ROC	45	0.905703	0.911602	0.925706	0.910505	0.889906	0.914923	0.913759	0.919757	0.917711
Val	5	ROC	46	0.897923	0.901335	0.901682	0.898796	0.887724	0.904679	0.909572	0.910689	0.907612
Val	5	ROC	47	0.87436	0.870117	0.890977	0.881149	0.856254	0.883608	0.875627	0.885678	0.883003
Val	5	ROC	48	0.898295	0.900676	0.915967	0.901611	0.885256	0.904858	0.908976	0.912635	0.910703
Val	5	ROC	49	0.897166	0.902333	0.919164	0.912614	0.886135	0.909844	0.905178	0.913611	0.910003
Val	5	ROC	50	0.87928	0.882608	0.890944	0.887159	0.865579	0.883161	0.891	0.890623	0.88807
Val	5	ROC	51	0.90928	0.912806	0.924165	0.906622	0.892112	0.911046	0.915685	0.920296	0.922325
Val	5	ROC	52	0.895438	0.895043	0.906922	0.902566	0.878005	0.906596	0.899745	0.907386	0.903477
Val	5	ROC	53	0.918544	0.916586	0.935581	0.919106	0.89952	0.927498	0.923197	0.930604	0.930347
Val	5	ROC	54	0.880447	0.894069	0.901509	0.897267	0.880735	0.904111	0.893268	0.904334	0.900263
Val	5	ROC	55	0.881622	0.891909	0.899855	0.886551	0.878734	0.898879	0.893198	0.900434	0.900019
Val	5	ROC	56	0.880499	0.882058	0.901839	0.892351	0.869009	0.89219	0.891903	0.897063	0.896033
Val	5	ROC	57	0.89826	0.896197	0.917672	0.904999	0.885187	0.909082	0.904555	0.913323	0.910992
Val	5	ROC	58	0.918658	0.917849	0.925167	0.922211	0.90181	0.924134	0.923588	0.927996	0.926072
Val	5	ROC	59	0.899243	0.89917	0.908942	0.902685	0.879746	0.902716	0.906698	0.910355	0.906799
Val	5	PR	0	0.780153	0.792385	0.798257	0.77577	0.759604	0.796114	0.799783	0.806103	0.809834
Val	5	PR	1	0.805223	0.811786	0.851137	0.829128	0.770526	0.83517	0.824873	0.838551	0.836306
Val	5	PR	2	0.80239	0.810023	0.827768	0.829587	0.794009	0.824903	0.823988	0.833391	0.827555
Val	5	PR	3	0.778427	0.779464	0.838942	0.815275	0.749964	0.808796	0.811354	0.816728	0.810426
Val	5	PR	4	0.760332	0.769863	0.791797	0.782224	0.748154	0.785534	0.781796	0.78774	0.780966
Val	5	PR	5	0.793732	0.802058	0.808716	0.816063	0.754985	0.811222	0.812356	0.817734	0.814263
Val	5	PR	6	0.782436	0.769557	0.800651	0.794338	0.759652	0.804369	0.797025	0.807589	0.801647
Val	5	PR	7	0.766468	0.779141	0.812007	0.792591	0.754174	0.802063	0.790614	0.801115	0.797131
Val	5	PR	8	0.777195	0.78827	0.823248	0.817825	0.748501	0.811518	0.801298	0.812601	0.806917
Val	5	PR	9	0.801167	0.793493	0.834375	0.808216	0.780697	0.811663	0.817965	0.825224	0.827552
Val	5	PR	10	0.798987	0.813523	0.81726	0.804765	0.79733	0.827052	0.822298	0.830651	0.829908
Val	5	PR	11	0.790069	0.795813	0.82375	0.79792	0.76647	0.807091	0.808598	0.817519	0.812582
Val	5	PR	12	0.779358	0.799828	0.810942	0.809179	0.76551	0.815975	0.805239	0.816005	0.80791
Val	5	PR	13	0.796908	0.797529	0.830101	0.823502	0.776761	0.820588	0.81951	0.829007	0.82844
Val	5	PR	14	0.778639	0.766352	0.814557	0.801415	0.746088	0.795039	0.799523	0.800692	0.796327
Val	5	PR	15	0.78191	0.793728	0.819387	0.81594	0.773993	0.818219	0.813599	0.816883	0.810296
Val	5	PR	16	0.803083	0.796413	0.818566	0.81695	0.745644	0.818195	0.80981	0.823192	0.819529
Val	5	PR	17	0.755838	0.769373	0.794895	0.778813	0.741104	0.786054	0.791308	0.787006	0.778455
Val	5	PR	18	0.766648	0.780683	0.817048	0.794902	0.753608	0.799982	0.78731	0.806972	0.804012
Val	5	PR	19	0.799594	0.808228	0.856592	0.823397	0.787206	0.830415	0.824636	0.838367	0.834352
Val	5	PR	20	0.788594	0.788614	0.818432	0.80404	0.758497	0.808284	0.808171	0.81353	0.818685
Val	5	PR	21	0.778285	0.812263	0.816647	0.821787	0.783479	0.826495	0.813852	0.82327	0.819476
Val	5	PR	22	0.785211	0.776964	0.814152	0.800635	0.724452	0.806514	0.79482	0.80749	0.804399
Val	5	PR	23	0.752252	0.775214	0.801647	0.790346	0.761834	0.791287	0.792638	0.795776	0.78998
Val	5	PR	24	0.811707	0.811493	0.845439	0.822675	0.773076	0.82918	0.829675	0.833097	0.835115
Val	5	PR	25	0.807385	0.806693	0.824361	0.816743	0.78653	0.82328	0.814365	0.830285	0.830722
Val	5	PR	26	0.76372	0.77475	0.819218	0.80379	0.740908	0.800148	0.79896	0.801818	0.798277
Val	5	PR	27	0.816244	0.842564	0.864178	0.835309	0.820121	0.857776	0.859482	0.862947	0.857106
Val	5	PR	28	0.778723	0.78344	0.820585	0.798232	0.747552	0.806518	0.798157	0.807389	0.802045
Val	5	PR	29	0.762229	0.767883	0.798286	0.770279	0.738023	0.775204	0.770116	0.786366	0.789086
Val	5	PR	30	0.766783	0.784185	0.768216	0.786705	0.764638	0.797516	0.781465	0.792031	0.789514
Val	5	PR	31	0.801212	0.810881	0.847258	0.816025	0.767035	0.828735	0.820134	0.836478	0.832036
Val	5	PR	32	0.827584	0.811263	0.839724	0.8186	0.784726	0.834796	0.834688	0.84005	0.835284
Val	5	PR	33	0.803439	0.814278	0.855908	0.836307	0.788276	0.843231	0.831294	0.844856	0.840192
Val	5	PR	34	0.722406	0.731485	0.781736	0.778987	0.692182	0.761463	0.756436	0.761829	0.76143
Val	5	PR	35	0.813757	0.827247	0.853885	0.840718	0.808657	0.846277	0.839737	0.848062	0.843045
Val	5	PR	36	0.752374	0.764347	0.800813	0.776385	0.727696	0.782061	0.788423	0.789944	0.786567
Val	5	PR	37	0.795833	0.802983	0.805162	0.807167	0.774654	0.812652	0.811983	0.816443	0.813896
Val	5	PR	38	0.77834	0.779794	0.809739	0.797754	0.756362	0.798255	0.789534	0.804871	0.803582
Val	5	PR	39	0.77098	0.783653	0.815748	0.806371	0.765925	0.807103	0.805133	0.811303	0.803116
Val	5	PR	40	0.76986	0.765019	0.803295	0.789517	0.735689	0.789216	0.786773	0.793537	0.796724
Val	5	PR	41	0.791795	0.790951	0.823515	0.806798	0.765833	0.811842	0.813188	0.819195	0.816358
Val	5	PR	42	0.746281	0.773585	0.818442	0.797467	0.754784	0.798931	0.793083	0.801224	0.794267
Val	5	PR	43	0.801849	0.802098	0.836431	0.820793	0.766715	0.829146	0.816975	0.832561	0.827817
Val	5	PR	44	0.821186	0.82479	0.839627	0.824058	0.788749	0.828289	0.835979	0.844187	0.847505
Val	5	PR	45	0.787136	0.814666	0.84234	0.824225	0.786981	0.826483	0.822599	0.82946	0.825239
Val	5	PR	46	0.791334	0.799166	0.800348	0.793336	0.762948	0.810114	0.818072	0.815443	0.813556
Val	5	PR	47	0.756591	0.741031	0.7874	0.774906	0.715477	0.77222	0.760841	0.779348	0.776639
Val	5	PR	48	0.792982	0.791386	0.830823	0.814031	0.766739	0.821447	0.814456	0.822755	0.815699
Val	5	PR	49	0.792806	0.805109	0.842992	0.835313	0.765135	0.820025	0.818422	0.829953	0.823451
Val	5	PR	50	0.754931	0.755272	0.789287	0.788404	0.738757	0.784227	0.782506	0.783964	0.774421
Val	5	PR	51	0.807202	0.820129	0.837989	0.818103	0.7892	0.827357	0.829998	0.835222	0.837082
Val	5	PR	52	0.798816	0.794448	0.825966	0.812016	0.766915	0.820809	0.815121	0.823334	0.817136
Val	5	PR	53	0.823674	0.822342	0.853477	0.828209	0.794639	0.842982	0.837836	0.846857	0.845289
Val	5	PR	54	0.752103	0.785874	0.801492	0.796435	0.747132	0.808043	0.78546	0.805269	0.793298
Val	5	PR	55	0.773185	0.787181	0.8028	0.776546	0.754205	0.802018	0.79633	0.807421	0.805225
Val	5	PR	56	0.757456	0.762848	0.807198	0.799172	0.764453	0.798009	0.792498	0.800357	0.795353
Val	5	PR	57	0.789147	0.787234	0.832605	0.81459	0.765353	0.818192	0.808892	0.821068	0.820923
Val	5	PR	58	0.819315	0.828853	0.848944	0.844707	0.798954	0.847418	0.841755	0.852077	0.846919
Val	5	PR	59	0.787769	0.793284	0.806723	0.805358	0.767162	0.807708	0.809285	0.810828	0.806181
Val	10	ACC	0	0.737113	0.731959	0.71134	0.654639	0.71134	0.721649	0.731959	0.757732	0.742268
Val	10	ACC	1	0.690722	0.737113	0.752577	0.639175	0.701031	0.731959	0.742268	0.747423	0.731959
Val	10	ACC	2	0.766839	0.740933	0.777202	0.715026	0.73057	0.756477	0.740933	0.766839	0.772021
Val	10	ACC	3	0.740933	0.725389	0.735751	0.699482	0.709845	0.740933	0.746114	0.746114	0.751295
Val	10	ACC	4	0.715026	0.720207	0.715026	0.673575	0.709845	0.715026	0.720207	0.704663	0.715026
Val	10	ACC	5	0.772021	0.792746	0.777202	0.73057	0.761658	0.803109	0.792746	0.80829	0.80829
Val	10	ACC	6	0.709845	0.704663	0.761658	0.725389	0.663212	0.699482	0.725389	0.720207	0.720207
Val	10	ACC	7	0.715026	0.720207	0.740933	0.668394	0.720207	0.740933	0.751295	0.740933	0.751295
Val	10	ACC	8	0.694301	0.678756	0.720207	0.673575	0.699482	0.704663	0.694301	0.704663	0.694301
Val	10	ACC	9	0.746114	0.715026	0.746114	0.699482	0.673575	0.720207	0.720207	0.725389	0.725389
Val	10	ACC	10	0.742268	0.721649	0.752577	0.680412	0.726804	0.726804	0.747423	0.747423	0.747423
Val	10	ACC	11	0.701031	0.737113	0.716495	0.706186	0.690722	0.690722	0.737113	0.726804	0.752577
Val	10	ACC	12	0.746114	0.735751	0.761658	0.725389	0.735751	0.746114	0.756477	0.761658	0.735751
Val	10	ACC	13	0.668394	0.678756	0.709845	0.663212	0.668394	0.699482	0.704663	0.699482	0.689119
Val	10	ACC	14	0.694301	0.725389	0.709845	0.626943	0.678756	0.720207	0.720207	0.725389	0.725389
Val	10	ACC	15	0.720207	0.715026	0.787565	0.720207	0.709845	0.766839	0.766839	0.772021	0.751295
Val	10	ACC	16	0.735751	0.699482	0.709845	0.673575	0.694301	0.725389	0.715026	0.720207	0.715026
Val	10	ACC	17	0.803109	0.766839	0.766839	0.709845	0.746114	0.756477	0.772021	0.766839	0.803109
Val	10	ACC	18	0.777202	0.756477	0.772021	0.678756	0.751295	0.782383	0.777202	0.792746	0.782383
Val	10	ACC	19	0.715026	0.704663	0.761658	0.689119	0.709845	0.720207	0.735751	0.735751	0.735751
Val	10	ACC	20	0.680412	0.71134	0.685567	0.64433	0.680412	0.695876	0.716495	0.695876	0.71134
Val	10	ACC	21	0.778351	0.783505	0.78866	0.71134	0.752577	0.793814	0.78866	0.793814	0.798969
Val	10	ACC	22	0.761658	0.720207	0.766839	0.694301	0.709845	0.73057	0.756477	0.761658	0.766839
Val	10	ACC	23	0.735751	0.740933	0.715026	0.673575	0.709845	0.751295	0.735751	0.751295	0.761658
Val	10	ACC	24	0.751295	0.740933	0.756477	0.689119	0.740933	0.746114	0.740933	0.766839	0.761658
Val	10	ACC	25	0.725389	0.740933	0.735751	0.663212	0.740933	0.756477	0.772021	0.777202	0.772021
Val	10	ACC	26	0.735751	0.73057	0.751295	0.735751	0.683938	0.715026	0.756477	0.766839	0.751295
Val	10	ACC	27	0.746114	0.746114	0.766839	0.689119	0.73057	0.746114	0.756477	0.761658	0.756477
Val	10	ACC	28	0.678756	0.668394	0.756477	0.673575	0.673575	0.720207	0.715026	0.720207	0.715026
Val	10	ACC	29	0.720207	0.715026	0.746114	0.704663	0.699482	0.709845	0.709845	0.725389	0.735751
Val	10	ACC	30	0.71134	0.706186	0.716495	0.680412	0.742268	0.747423	0.731959	0.731959	0.716495
Val	10	ACC	31	0.737113	0.731959	0.778351	0.731959	0.71134	0.731959	0.752577	0.747423	0.752577
Val	10	ACC	32	0.746114	0.740933	0.756477	0.715026	0.725389	0.772021	0.766839	0.772021	0.766839
Val	10	ACC	33	0.709845	0.73057	0.756477	0.673575	0.683938	0.73057	0.751295	0.751295	0.740933
Val	10	ACC	34	0.704663	0.709845	0.689119	0.647668	0.715026	0.720207	0.715026	0.720207	0.715026
Val	10	ACC	35	0.735751	0.694301	0.740933	0.689119	0.673575	0.704663	0.746114	0.746114	0.751295
Val	10	ACC	36	0.725389	0.725389	0.735751	0.663212	0.704663	0.715026	0.73057	0.735751	0.746114
Val	10	ACC	37	0.720207	0.689119	0.704663	0.658031	0.678756	0.683938	0.699482	0.699482	0.704663
Val	10	ACC	38	0.777202	0.772021	0.803109	0.720207	0.73057	0.772021	0.756477	0.782383	0.797927
Val	10	ACC	39	0.772021	0.73057	0.772021	0.699482	0.720207	0.751295	0.756477	0.751295	0.761658
Val	10	ACC	40	0.742268	0.726804	0.778351	0.716495	0.721649	0.752577	0.762887	0.752577	0.773196
Val	10	ACC	41	0.721649	0.716495	0.716495	0.670103	0.690722	0.716495	0.737113	0.747423	0.742268
Val	10	ACC	42	0.740933	0.756477	0.761658	0.699482	0.735751	0.751295	0.772021	0.777202	0.761658
Val	10	ACC	43	0.725389	0.715026	0.704663	0.694301	0.715026	0.746114	0.715026	0.751295	0.746114
Val	10	ACC	44	0.725389	0.683938	0.73057	0.689119	0.673575	0.699482	0.704663	0.715026	0.699482
Val	10	ACC	45	0.73057	0.73057	0.746114	0.709845	0.709845	0.751295	0.751295	0.756477	0.751295
Val	10	ACC	46	0.720207	0.782383	0.746114	0.689119	0.746114	0.740933	0.766839	0.766839	0.746114
Val	10	ACC	47	0.694301	0.673575	0.740933	0.668394	0.720207	0.715026	0.735751	0.720207	0.704663
Val	10	ACC	48	0.761658	0.751295	0.772021	0.715026	0.756477	0.792746	0.756477	0.787565	0.787565
Val	10	ACC	49	0.715026	0.720207	0.756477	0.673575	0.704663	0.735751	0.735751	0.746114	0.73057
Val	10	ACC	50	0.726804	0.706186	0.742268	0.670103	0.695876	0.716495	0.742268	0.737113	0.762887
Val	10	ACC	51	0.742268	0.742268	0.778351	0.685567	0.71134	0.752577	0.762887	0.778351	0.768041
Val	10	ACC	52	0.766839	0.735751	0.766839	0.663212	0.73057	0.766839	0.761658	0.761658	0.761658
Val	10	ACC	53	0.678756	0.704663	0.720207	0.683938	0.678756	0.715026	0.73057	0.720207	0.709845
Val	10	ACC	54	0.787565	0.782383	0.756477	0.720207	0.761658	0.772021	0.797927	0.787565	0.792746
Val	10	ACC	55	0.725389	0.782383	0.823834	0.699482	0.751295	0.772021	0.782383	0.792746	0.787565
Val	10	ACC	56	0.756477	0.709845	0.751295	0.699482	0.673575	0.735751	0.740933	0.735751	0.746114
Val	10	ACC	57	0.725389	0.725389	0.740933	0.673575	0.720207	0.746114	0.735751	0.746114	0.740933
Val	10	ACC	58	0.689119	0.699482	0.678756	0.683938	0.689119	0.699482	0.694301	0.715026	0.704663
Val	10	ACC	59	0.720207	0.715026	0.704663	0.683938	0.694301	0.720207	0.740933	0.735751	0.73057
Val	10	BA	0	0.690388	0.716372	0.680394	0.529457	0.727083	0.719927	0.692786	0.743288	0.728257
Val	10	BA	1	0.640505	0.707604	0.695426	0.520749	0.693192	0.713066	0.698739	0.725034	0.697188
Val	10	BA	2	0.76019	0.727056	0.744372	0.614719	0.746777	0.764093	0.733184	0.765659	0.761415
Val	10	BA	3	0.694953	0.691779	0.686359	0.608438	0.728508	0.734428	0.708706	0.711342	0.714391
Val	10	BA	4	0.672657	0.68819	0.682233	0.559306	0.7199	0.689173	0.683886	0.667099	0.677928
Val	10	BA	5	0.708679	0.740187	0.707424	0.620224	0.769278	0.784092	0.745887	0.763641	0.751969
Val	10	BA	6	0.661812	0.658763	0.698005	0.613839	0.636736	0.668782	0.686935	0.677913	0.67485
Val	10	BA	7	0.654435	0.681523	0.702754	0.568357	0.720998	0.733193	0.72386	0.721794	0.722192
Val	10	BA	8	0.633883	0.626405	0.671215	0.564619	0.69103	0.682601	0.649454	0.662503	0.639166
Val	10	BA	9	0.670766	0.651995	0.688996	0.593557	0.64103	0.664854	0.656712	0.668659	0.661708
Val	10	BA	10	0.688694	0.678322	0.690926	0.576093	0.714466	0.696909	0.708059	0.713846	0.703755
Val	10	BA	11	0.630528	0.680054	0.652223	0.5812	0.676808	0.663555	0.666899	0.679207	0.694987
Val	10	BA	12	0.694671	0.701593	0.727079	0.651053	0.737904	0.73981	0.735589	0.746006	0.693922
Val	10	BA	13	0.628231	0.668377	0.676393	0.587797	0.679651	0.68794	0.677921	0.677936	0.668502
Val	10	BA	14	0.619858	0.678054	0.631523	0.492542	0.674226	0.697649	0.681245	0.685962	0.677353
Val	10	BA	15	0.670278	0.687665	0.747565	0.618858	0.717536	0.756078	0.73607	0.749122	0.725255
Val	10	BA	16	0.665929	0.627756	0.641804	0.550971	0.650842	0.682475	0.664706	0.667755	0.639966
Val	10	BA	17	0.770051	0.735369	0.726761	0.615664	0.768622	0.759016	0.741327	0.733974	0.764351
Val	10	BA	18	0.724684	0.714478	0.729664	0.553009	0.761869	0.750254	0.734537	0.745786	0.731825
Val	10	BA	19	0.690844	0.687605	0.727058	0.579317	0.735177	0.733889	0.730522	0.723571	0.721903
Val	10	BA	20	0.627426	0.669501	0.623447	0.526763	0.698941	0.696416	0.688088	0.671589	0.673367
Val	10	BA	21	0.715678	0.75102	0.748524	0.607956	0.767645	0.780461	0.759953	0.768789	0.760166
Val	10	BA	22	0.707335	0.679534	0.726262	0.596541	0.696555	0.707721	0.727782	0.726262	0.725082
Val	10	BA	23	0.704592	0.691509	0.658888	0.557638	0.726728	0.758758	0.682761	0.710675	0.727204
Val	10	BA	24	0.712455	0.712485	0.7055	0.581793	0.735556	0.732905	0.696354	0.741069	0.730652
Val	10	BA	25	0.672899	0.694258	0.68136	0.546809	0.744437	0.740516	0.734927	0.743675	0.730623
Val	10	BA	26	0.670389	0.688048	0.690239	0.623273	0.68298	0.686537	0.717872	0.717998	0.697179
Val	10	BA	27	0.688971	0.706615	0.698958	0.555385	0.717749	0.719255	0.720353	0.718398	0.70674
Val	10	BA	28	0.634226	0.634323	0.717015	0.569259	0.683606	0.709099	0.677811	0.695952	0.68186
Val	10	BA	29	0.671092	0.675751	0.677717	0.588507	0.701318	0.695181	0.666185	0.688478	0.687624
Val	10	BA	30	0.647957	0.649991	0.658957	0.564277	0.731176	0.718249	0.684275	0.682694	0.658812
Val	10	BA	31	0.674509	0.706719	0.738901	0.625575	0.697247	0.709443	0.711304	0.722893	0.720155
Val	10	BA	32	0.708969	0.70586	0.728236	0.620143	0.731368	0.757988	0.732889	0.754902	0.740219
Val	10	BA	33	0.667239	0.700142	0.703019	0.567642	0.690075	0.719182	0.730682	0.735682	0.704844
Val	10	BA	34	0.653176	0.674297	0.64558	0.540453	0.709453	0.698194	0.671646	0.685126	0.680409
Val	10	BA	35	0.694433	0.643362	0.669679	0.562213	0.663002	0.672531	0.696071	0.712203	0.700516
Val	10	BA	36	0.679839	0.690271	0.677329	0.558208	0.706419	0.699449	0.692892	0.705945	0.71371
Val	10	BA	37	0.68765	0.673389	0.673772	0.552368	0.703275	0.67034	0.664751	0.679059	0.676835
Val	10	BA	38	0.716542	0.733591	0.748547	0.60218	0.72624	0.756825	0.713722	0.736352	0.743551
Val	10	BA	39	0.717151	0.698757	0.717585	0.583312	0.739762	0.742528	0.732151	0.72243	0.720386
Val	10	BA	40	0.697839	0.689033	0.72154	0.613705	0.722581	0.726138	0.720661	0.71911	0.731305
Val	10	BA	41	0.677376	0.687482	0.678873	0.546507	0.694001	0.702218	0.71293	0.726395	0.715979
Val	10	BA	42	0.685753	0.715119	0.717048	0.590754	0.744553	0.74528	0.744871	0.741807	0.706631
Val	10	BA	43	0.689303	0.676806	0.649727	0.584842	0.730589	0.738878	0.672501	0.724555	0.71247
Val	10	BA	44	0.68054	0.644205	0.679012	0.585824	0.674792	0.676695	0.661945	0.674442	0.653351
Val	10	BA	45	0.686652	0.690256	0.683699	0.589957	0.716141	0.739136	0.705788	0.724813	0.708424
Val	10	BA	46	0.681362	0.742265	0.69273	0.571634	0.738022	0.724697	0.726178	0.735482	0.70091
Val	10	BA	47	0.622649	0.616153	0.689836	0.564048	0.706257	0.679864	0.682328	0.668605	0.641386
Val	10	BA	48	0.719951	0.702097	0.732244	0.622801	0.753761	0.77963	0.716146	0.751678	0.748063
Val	10	BA	49	0.657122	0.687654	0.707805	0.567591	0.71747	0.728377	0.697235	0.717235	0.683464
Val	10	BA	50	0.673859	0.654296	0.694677	0.566592	0.69469	0.706885	0.703626	0.704443	0.72601
Val	10	BA	51	0.686969	0.697498	0.727788	0.582523	0.709479	0.731146	0.713997	0.743326	0.725557
Val	10	BA	52	0.711601	0.694603	0.72776	0.55054	0.717411	0.736293	0.714302	0.718546	0.711216
Val	10	BA	53	0.636579	0.666131	0.68125	0.589448	0.691603	0.695573	0.704992	0.68819	0.677788
Val	10	BA	54	0.755633	0.771196	0.71791	0.629557	0.782073	0.769558	0.766035	0.763001	0.76605
Val	10	BA	55	0.684571	0.751189	0.780043	0.569824	0.756507	0.76343	0.738394	0.774658	0.754237
Val	10	BA	56	0.6998	0.664721	0.678252	0.591066	0.663815	0.700673	0.677586	0.691637	0.690366
Val	10	BA	57	0.671498	0.703178	0.691777	0.537203	0.740033	0.742209	0.699972	0.730109	0.703716
Val	10	BA	58	0.648551	0.66418	0.623112	0.579492	0.685088	0.679273	0.659463	0.685995	0.673703
Val	10	BA	59	0.666409	0.666219	0.656351	0.580961	0.683454	0.702034	0.708947	0.708322	0.698322
Val	10	PRC	0	0.740998	0.73336	0.710928	0.67399	0.737201	0.738745	0.733921	0.761759	0.745942
Val	10	PRC	1	0.686199	0.736798	0.751167	0.69695	0.709617	0.735682	0.737628	0.744657	0.727639
Val	10	PRC	2	0.767238	0.74302	0.776448	0.756173	0.75017	0.768266	0.747703	0.772208	0.773735
Val	10	PRC	3	0.735643	0.721573	0.733627	0.744384	0.73702	0.744238	0.74042	0.742117	0.748458
Val	10	PRC	4	0.71155	0.720408	0.714412	0.697656	0.728421	0.717563	0.718687	0.702779	0.713044
Val	10	PRC	5	0.788918	0.804272	0.781864	0.774759	0.778626	0.806512	0.801783	0.809595	0.811729
Val	10	PRC	6	0.707651	0.70534	0.756609	0.7851	0.690807	0.71822	0.725635	0.721203	0.720912
Val	10	PRC	7	0.707266	0.717427	0.738986	0.718301	0.73909	0.749343	0.753337	0.744046	0.751048
Val	10	PRC	8	0.690251	0.676434	0.721938	0.711646	0.709749	0.707487	0.692401	0.702495	0.693603
Val	10	PRC	9	0.739037	0.712272	0.7476	0.744623	0.678151	0.714405	0.72242	0.720713	0.719908
Val	10	PRC	10	0.741585	0.717054	0.749637	0.722264	0.734953	0.726381	0.743714	0.747173	0.74668
Val	10	PRC	11	0.692484	0.730002	0.72071	0.777053	0.714867	0.70031	0.726788	0.720027	0.747801
Val	10	PRC	12	0.74363	0.739585	0.762834	0.744816	0.758017	0.760706	0.754856	0.766712	0.736724
Val	10	PRC	13	0.664287	0.682201	0.709664	0.697768	0.686267	0.706523	0.709529	0.700379	0.68944
Val	10	PRC	14	0.685631	0.720964	0.70763	0.63288	0.692253	0.720655	0.719093	0.722093	0.723009
Val	10	PRC	15	0.717693	0.716011	0.785148	0.764639	0.726678	0.773116	0.768993	0.77568	0.752985
Val	10	PRC	16	0.72796	0.683527	0.703468	0.699152	0.700868	0.723138	0.711522	0.715695	0.702929
Val	10	PRC	17	0.802166	0.764689	0.766763	0.741576	0.767375	0.766086	0.771113	0.764704	0.801532
Val	10	PRC	18	0.776231	0.758504	0.784977	0.741072	0.758895	0.779561	0.783472	0.791817	0.786136
Val	10	PRC	19	0.721779	0.708133	0.772381	0.732889	0.731935	0.732869	0.744488	0.743072	0.742895
Val	10	PRC	20	0.681611	0.710672	0.682336	0.692271	0.714843	0.712228	0.720169	0.699386	0.710412
Val	10	PRC	21	0.780749	0.784968	0.794964	0.766406	0.78857	0.808036	0.795163	0.800091	0.801074
Val	10	PRC	22	0.76367	0.723178	0.767411	0.742167	0.72499	0.742175	0.764434	0.766401	0.768375
Val	10	PRC	23	0.734769	0.738243	0.712999	0.716229	0.745267	0.768672	0.732622	0.749618	0.760267
Val	10	PRC	24	0.750809	0.738779	0.758104	0.703436	0.750915	0.750299	0.738122	0.765899	0.760562
Val	10	PRC	25	0.726808	0.740918	0.736995	0.719927	0.747311	0.758189	0.775616	0.775114	0.771936
Val	10	PRC	26	0.731155	0.72991	0.750731	0.784311	0.709562	0.716956	0.754294	0.76421	0.74952
Val	10	PRC	27	0.739321	0.741325	0.767516	0.754683	0.736905	0.743427	0.752669	0.755086	0.749708
Val	10	PRC	28	0.673085	0.659391	0.753185	0.733163	0.681487	0.720366	0.713319	0.717784	0.712185
Val	10	PRC	29	0.717782	0.716245	0.739638	0.729617	0.720675	0.720514	0.712962	0.730978	0.734477
Val	10	PRC	30	0.706135	0.701398	0.716939	0.724041	0.744578	0.748311	0.72934	0.731057	0.714112
Val	10	PRC	31	0.736084	0.732747	0.787163	0.7933	0.731717	0.742275	0.750832	0.752532	0.753832
Val	10	PRC	32	0.748113	0.743068	0.759685	0.767051	0.735764	0.776144	0.770393	0.776702	0.77176
Val	10	PRC	33	0.709867	0.728791	0.7673	0.727916	0.696936	0.732875	0.75426	0.749978	0.741456
Val	10	PRC	34	0.698593	0.706035	0.687219	0.664375	0.721137	0.720687	0.715978	0.71803	0.712747
Val	10	PRC	35	0.740057	0.697525	0.735539	0.747214	0.700741	0.714492	0.743639	0.746718	0.747483
Val	10	PRC	36	0.722649	0.726916	0.732963	0.686168	0.73676	0.728325	0.731525	0.739606	0.746187
Val	10	PRC	37	0.719637	0.700421	0.705314	0.679363	0.713959	0.696154	0.700037	0.707923	0.708999
Val	10	PRC	38	0.774839	0.768222	0.806828	0.768622	0.74784	0.773096	0.754899	0.778117	0.796182
Val	10	PRC	39	0.777369	0.730776	0.775416	0.745737	0.737642	0.760281	0.764793	0.752077	0.767305
Val	10	PRC	40	0.740938	0.730011	0.777243	0.763123	0.735814	0.754541	0.763819	0.752056	0.773173
Val	10	PRC	41	0.719263	0.717787	0.715429	0.723413	0.701664	0.718929	0.739409	0.74833	0.742054
Val	10	PRC	42	0.738579	0.752269	0.757471	0.73664	0.75839	0.76357	0.771251	0.776204	0.758089
Val	10	PRC	43	0.727237	0.712719	0.702143	0.748162	0.734953	0.750467	0.713346	0.750401	0.744224
Val	10	PRC	44	0.722153	0.680777	0.730457	0.73405	0.693106	0.70336	0.703637	0.71279	0.695705
Val	10	PRC	45	0.727284	0.726812	0.744596	0.762712	0.734498	0.756372	0.747903	0.754896	0.747804
Val	10	PRC	46	0.712098	0.775625	0.7404	0.69805	0.755755	0.746682	0.763824	0.763088	0.73711
Val	10	PRC	47	0.685716	0.67449	0.741092	0.716917	0.747643	0.728341	0.735733	0.724693	0.706225
Val	10	PRC	48	0.76094	0.748151	0.770533	0.730766	0.774091	0.798268	0.754763	0.787086	0.785869
Val	10	PRC	49	0.711221	0.717907	0.755832	0.726288	0.721393	0.74148	0.731354	0.74089	0.724881
Val	10	PRC	50	0.729636	0.700857	0.740446	0.738012	0.718936	0.723776	0.74061	0.735723	0.762706
Val	10	PRC	51	0.740207	0.742242	0.784631	0.739166	0.7434	0.767062	0.767861	0.784736	0.774135
Val	10	PRC	52	0.765028	0.733669	0.76465	0.700346	0.736613	0.764388	0.75874	0.758435	0.757878
Val	10	PRC	53	0.676684	0.703187	0.721909	0.726546	0.694161	0.718927	0.73176	0.717247	0.708009
Val	10	PRC	54	0.789425	0.791371	0.759441	0.746612	0.793888	0.78648	0.799316	0.792575	0.796617
Val	10	PRC	55	0.723864	0.78479	0.82322	0.722902	0.763915	0.776313	0.780277	0.793322	0.787651
Val	10	PRC	56	0.753886	0.716485	0.739911	0.742597	0.707173	0.745123	0.736166	0.737323	0.741786
Val	10	PRC	57	0.720553	0.726149	0.742666	0.74229	0.731789	0.749112	0.736835	0.748472	0.743056
Val	10	PRC	58	0.69108	0.698191	0.674166	0.719922	0.702518	0.70647	0.69555	0.716368	0.705313
Val	10	PRC	59	0.726169	0.718214	0.706413	0.712934	0.701715	0.722166	0.743446	0.735785	0.731396
Val	10	F1	0	0.734245	0.729457	0.70542	0.615976	0.712008	0.718618	0.72805	0.754898	0.738679
Val	10	F1	1	0.684172	0.736044	0.747123	0.606268	0.702536	0.732309	0.734886	0.743709	0.728527
Val	10	F1	2	0.766812	0.741442	0.775578	0.691905	0.733427	0.758977	0.742441	0.768089	0.772283
Val	10	F1	3	0.732534	0.721772	0.728242	0.676906	0.714966	0.738282	0.741629	0.740959	0.745
Val	10	F1	4	0.712266	0.719632	0.714132	0.644603	0.712761	0.714943	0.71834	0.703162	0.713375
Val	10	F1	5	0.767322	0.789911	0.769701	0.708421	0.765359	0.804118	0.790936	0.805024	0.802956
Val	10	F1	6	0.707929	0.703318	0.756223	0.704376	0.671658	0.704962	0.723617	0.718526	0.717542
Val	10	F1	7	0.709022	0.718101	0.738587	0.648897	0.724781	0.743302	0.750659	0.741649	0.750638
Val	10	F1	8	0.685057	0.67214	0.714812	0.649534	0.701091	0.704648	0.689038	0.699881	0.685498
Val	10	F1	9	0.73541	0.705843	0.736681	0.667862	0.674903	0.714169	0.711327	0.718289	0.715909
Val	10	F1	10	0.734621	0.715945	0.745308	0.657943	0.725009	0.721374	0.742589	0.742031	0.741496
Val	10	F1	11	0.690219	0.731923	0.710156	0.674848	0.694649	0.689434	0.726932	0.720484	0.746363
Val	10	F1	12	0.742215	0.736368	0.76012	0.710746	0.742226	0.750465	0.755236	0.762741	0.734508
Val	10	F1	13	0.663347	0.678584	0.707296	0.646443	0.669971	0.700024	0.70191	0.698194	0.687472
Val	10	F1	14	0.6827	0.719809	0.695203	0.581908	0.678442	0.716624	0.713633	0.719069	0.717615
Val	10	F1	15	0.717106	0.715474	0.784335	0.702747	0.713066	0.76856	0.766471	0.772492	0.751378
Val	10	F1	16	0.727497	0.688811	0.703115	0.640822	0.695998	0.723118	0.711585	0.716295	0.703243
Val	10	F1	17	0.800502	0.765214	0.763699	0.690169	0.749435	0.758856	0.769963	0.765246	0.800309
Val	10	F1	18	0.770184	0.754375	0.769171	0.644842	0.752398	0.780247	0.774451	0.788635	0.777544
Val	10	F1	19	0.715985	0.705151	0.760308	0.654602	0.711323	0.721391	0.737583	0.736968	0.736264
Val	10	F1	20	0.673948	0.707563	0.675891	0.61415	0.683701	0.695375	0.712973	0.693257	0.705623
Val	10	F1	21	0.768352	0.779154	0.783527	0.680707	0.755548	0.792528	0.784568	0.78989	0.793055
Val	10	F1	22	0.757886	0.719161	0.764625	0.674323	0.714992	0.734221	0.757342	0.761933	0.764918
Val	10	F1	23	0.734076	0.739232	0.708797	0.642644	0.716956	0.754851	0.733032	0.750048	0.759107
Val	10	F1	24	0.747822	0.738988	0.750774	0.66373	0.741868	0.746524	0.737186	0.76495	0.759335
Val	10	F1	25	0.721239	0.734321	0.729657	0.630006	0.741369	0.755791	0.768166	0.772923	0.767372
Val	10	F1	26	0.728962	0.72862	0.74615	0.713724	0.690939	0.715274	0.754007	0.762789	0.746331
Val	10	F1	27	0.739366	0.743069	0.759918	0.649295	0.729496	0.742561	0.751819	0.756318	0.751215
Val	10	F1	28	0.669725	0.660692	0.751111	0.645714	0.673035	0.717984	0.709402	0.715805	0.707559
Val	10	F1	29	0.717164	0.715231	0.739102	0.674925	0.704997	0.713353	0.708742	0.726807	0.733174
Val	10	F1	30	0.699444	0.699608	0.707754	0.650213	0.740631	0.74461	0.727231	0.72619	0.708517
Val	10	F1	31	0.731446	0.731353	0.777239	0.712006	0.716776	0.733884	0.749527	0.746585	0.750355
Val	10	F1	32	0.742125	0.73706	0.752655	0.694209	0.725331	0.770898	0.762382	0.769123	0.763369
Val	10	F1	33	0.70489	0.726702	0.752062	0.648841	0.685871	0.72965	0.751088	0.748405	0.737274
Val	10	F1	34	0.694935	0.704317	0.683084	0.621	0.714084	0.718522	0.708836	0.716673	0.710587
Val	10	F1	35	0.735578	0.694498	0.73199	0.658455	0.681567	0.708163	0.742215	0.745987	0.74876
Val	10	F1	36	0.722826	0.726112	0.730277	0.635853	0.711588	0.717355	0.728908	0.735217	0.74453
Val	10	F1	37	0.719761	0.693004	0.704462	0.627496	0.684466	0.687831	0.699409	0.702042	0.706479
Val	10	F1	38	0.769692	0.769366	0.796263	0.689275	0.734757	0.771478	0.753231	0.777908	0.791575
Val	10	F1	39	0.767614	0.729698	0.768411	0.667524	0.721843	0.754332	0.758542	0.750896	0.759238
Val	10	F1	40	0.738387	0.725865	0.773549	0.696543	0.72522	0.75346	0.759638	0.75171	0.770602
Val	10	F1	41	0.718892	0.716385	0.714459	0.63565	0.693561	0.717138	0.737109	0.74725	0.74156
Val	10	F1	42	0.736076	0.752227	0.757826	0.673815	0.739165	0.752739	0.769708	0.773128	0.755412
Val	10	F1	43	0.723863	0.712751	0.698703	0.670151	0.718655	0.746882	0.712509	0.750127	0.743364
Val	10	F1	44	0.721413	0.681714	0.726476	0.666402	0.677596	0.700356	0.700474	0.713011	0.696397
Val	10	F1	45	0.727769	0.727267	0.738465	0.680695	0.714954	0.751758	0.748286	0.754215	0.747232
Val	10	F1	46	0.714003	0.776967	0.738375	0.653885	0.747366	0.741501	0.762592	0.762599	0.738155
Val	10	F1	47	0.683449	0.66904	0.73393	0.642727	0.72149	0.713164	0.729554	0.715619	0.695044
Val	10	F1	48	0.758689	0.74848	0.770249	0.692737	0.760938	0.79335	0.754291	0.786906	0.785646
Val	10	F1	49	0.707377	0.717354	0.751324	0.643256	0.706788	0.736008	0.72928	0.740934	0.72338
Val	10	F1	50	0.720796	0.700703	0.736824	0.648199	0.699657	0.715742	0.738756	0.732676	0.758842
Val	10	F1	51	0.73433	0.736466	0.772103	0.655608	0.715876	0.75351	0.756312	0.772326	0.760664
Val	10	F1	52	0.761511	0.73433	0.763	0.634549	0.732117	0.764766	0.758142	0.757834	0.756467
Val	10	F1	53	0.676027	0.702522	0.719748	0.666	0.682459	0.71636	0.729877	0.718149	0.7082
Val	10	F1	54	0.787243	0.785503	0.751547	0.70496	0.769284	0.776101	0.798255	0.788826	0.792999
Val	10	F1	55	0.722786	0.782446	0.820743	0.663077	0.753321	0.773063	0.779187	0.793002	0.786945
Val	10	F1	56	0.752789	0.711769	0.738257	0.667838	0.683315	0.738341	0.73731	0.735238	0.742273
Val	10	F1	57	0.716709	0.719558	0.735811	0.628581	0.718175	0.742576	0.731296	0.739801	0.733013
Val	10	F1	58	0.686841	0.697079	0.673359	0.661727	0.691322	0.70115	0.692308	0.713417	0.70245
Val	10	F1	59	0.71641	0.711644	0.700599	0.660648	0.696385	0.720683	0.739162	0.734945	0.728734
Val	10	KAP	0	0.619198	0.615344	0.581478	0.464662	0.597391	0.606017	0.612893	0.653361	0.630307
Val	10	KAP	1	0.546976	0.622395	0.636761	0.43926	0.579081	0.619608	0.627238	0.638142	0.612685
Val	10	KAP	2	0.667241	0.632311	0.677558	0.567547	0.62615	0.658946	0.633957	0.670586	0.67501
Val	10	KAP	3	0.621569	0.604263	0.610487	0.538316	0.596927	0.630806	0.631105	0.631794	0.638351
Val	10	KAP	4	0.586418	0.600077	0.59055	0.497541	0.595448	0.594321	0.597389	0.576135	0.589949
Val	10	KAP	5	0.6646	0.697966	0.67134	0.585939	0.666867	0.718691	0.699096	0.721761	0.719124
Val	10	KAP	6	0.58063	0.572345	0.651077	0.575084	0.527549	0.575341	0.605424	0.597249	0.595136
Val	10	KAP	7	0.586095	0.596797	0.624148	0.489376	0.609473	0.634442	0.643061	0.631201	0.643198
Val	10	KAP	8	0.55001	0.528731	0.58808	0.497479	0.575358	0.578651	0.553048	0.569163	0.548619
Val	10	KAP	9	0.625999	0.582498	0.625005	0.53822	0.537241	0.595451	0.589782	0.598548	0.595947
Val	10	KAP	10	0.622098	0.593638	0.635795	0.506402	0.612117	0.606687	0.632064	0.631722	0.629482
Val	10	KAP	11	0.559195	0.617549	0.581372	0.54196	0.566125	0.559791	0.61478	0.604264	0.637101
Val	10	KAP	12	0.630196	0.619638	0.656344	0.587557	0.630227	0.64216	0.650833	0.660055	0.618548
Val	10	KAP	13	0.521574	0.54571	0.579978	0.492475	0.540134	0.575937	0.577988	0.571243	0.554975
Val	10	KAP	14	0.549868	0.59828	0.567818	0.414313	0.548009	0.59903	0.59419	0.601566	0.597489
Val	10	KAP	15	0.59408	0.592389	0.691561	0.571217	0.595297	0.669784	0.664374	0.673284	0.64372
Val	10	KAP	16	0.612846	0.562512	0.576007	0.495749	0.566886	0.606456	0.589933	0.596937	0.583088
Val	10	KAP	17	0.713918	0.66375	0.658917	0.559486	0.647429	0.657388	0.671578	0.664374	0.71413
Val	10	KAP	18	0.672546	0.643995	0.661484	0.498638	0.650441	0.685485	0.67364	0.696732	0.678767
Val	10	KAP	19	0.591605	0.578909	0.654754	0.523849	0.598395	0.608769	0.625471	0.624929	0.622454
Val	10	KAP	20	0.532312	0.581284	0.534388	0.448727	0.556947	0.571054	0.589363	0.56343	0.580379
Val	10	KAP	21	0.675358	0.687816	0.689999	0.555774	0.656358	0.707765	0.695459	0.703885	0.708507
Val	10	KAP	22	0.650789	0.5937	0.660437	0.531939	0.591735	0.616873	0.649186	0.655971	0.660888
Val	10	KAP	23	0.617078	0.625983	0.581675	0.49673	0.599362	0.651742	0.618207	0.641472	0.654364
Val	10	KAP	24	0.640638	0.625272	0.643057	0.527482	0.633637	0.639239	0.625112	0.662862	0.654982
Val	10	KAP	25	0.599036	0.62142	0.610625	0.476987	0.634829	0.653064	0.669224	0.676868	0.667359
Val	10	KAP	26	0.612114	0.608397	0.633834	0.59276	0.559987	0.592686	0.646699	0.660065	0.635204
Val	10	KAP	27	0.629428	0.634808	0.654603	0.513895	0.62104	0.637357	0.649443	0.656131	0.646685
Val	10	KAP	28	0.532176	0.520348	0.64547	0.494743	0.542086	0.601651	0.587366	0.596172	0.585465
Val	10	KAP	29	0.597342	0.592686	0.630658	0.546631	0.581376	0.591148	0.585249	0.609833	0.62043
Val	10	KAP	30	0.575194	0.570329	0.579358	0.508017	0.631851	0.634638	0.610351	0.608628	0.584307
Val	10	KAP	31	0.613606	0.615138	0.676767	0.586014	0.59396	0.618976	0.640102	0.637397	0.641211
Val	10	KAP	32	0.629123	0.623429	0.644957	0.563654	0.612494	0.673447	0.661179	0.670814	0.660729
Val	10	KAP	33	0.572789	0.606601	0.638562	0.494512	0.556773	0.616038	0.639715	0.64186	0.620721
Val	10	KAP	34	0.568893	0.579013	0.547921	0.457439	0.59697	0.599616	0.588055	0.596625	0.586997
Val	10	KAP	35	0.618946	0.559838	0.618411	0.515684	0.543461	0.579617	0.632081	0.635512	0.640135
Val	10	KAP	36	0.605576	0.607211	0.614725	0.483213	0.590295	0.598601	0.614726	0.623537	0.636828
Val	10	KAP	37	0.59742	0.561513	0.577388	0.475046	0.559117	0.555165	0.56966	0.575325	0.57944
Val	10	KAP	38	0.675071	0.670521	0.70997	0.568804	0.623089	0.675729	0.647454	0.684223	0.704255
Val	10	KAP	39	0.666064	0.610449	0.667944	0.536864	0.611598	0.648532	0.653262	0.641777	0.652211
Val	10	KAP	40	0.623476	0.602336	0.674979	0.565412	0.610123	0.646603	0.655338	0.642671	0.668916
Val	10	KAP	41	0.595615	0.591595	0.588571	0.488338	0.564957	0.594142	0.620163	0.635618	0.627782
Val	10	KAP	42	0.62447	0.648056	0.654835	0.538068	0.633599	0.650389	0.673209	0.680254	0.652878
Val	10	KAP	43	0.601006	0.587799	0.565161	0.527569	0.603829	0.640172	0.587639	0.642261	0.632066
Val	10	KAP	44	0.600991	0.543682	0.6051	0.522395	0.546187	0.572503	0.574528	0.59085	0.564656
Val	10	KAP	45	0.609843	0.60998	0.626457	0.551386	0.597332	0.647891	0.641055	0.649836	0.639435
Val	10	KAP	46	0.595121	0.685448	0.627736	0.523162	0.64266	0.633233	0.66298	0.66573	0.63178
Val	10	KAP	47	0.548171	0.526242	0.620154	0.485248	0.604463	0.59206	0.615583	0.59468	0.566463
Val	10	KAP	48	0.651993	0.639027	0.671031	0.56654	0.65753	0.704633	0.64822	0.694077	0.691909
Val	10	KAP	49	0.580485	0.594048	0.643702	0.496188	0.588471	0.625741	0.617331	0.63198	0.604695
Val	10	KAP	50	0.596468	0.570663	0.622156	0.486263	0.574846	0.597601	0.626175	0.62089	0.654964
Val	10	KAP	51	0.623623	0.626435	0.674827	0.515715	0.599853	0.651184	0.656346	0.680359	0.662517
Val	10	KAP	52	0.659278	0.619359	0.660251	0.483702	0.618852	0.664607	0.654526	0.654472	0.653339
Val	10	KAP	53	0.531847	0.570575	0.594711	0.517342	0.549541	0.592702	0.611445	0.595749	0.579684
Val	10	KAP	54	0.692973	0.690126	0.645678	0.573411	0.669397	0.678224	0.709685	0.695373	0.700914
Val	10	KAP	55	0.601597	0.686069	0.743762	0.534843	0.651729	0.676655	0.686519	0.703225	0.693425
Val	10	KAP	56	0.648914	0.585885	0.636278	0.537209	0.547336	0.624929	0.627485	0.62215	0.633847
Val	10	KAP	57	0.59703	0.605119	0.618411	0.488344	0.607768	0.638037	0.616452	0.633691	0.622132
Val	10	KAP	58	0.550658	0.56703	0.529749	0.518506	0.56507	0.574502	0.559923	0.591007	0.572777
Val	10	KAP	59	0.590024	0.583693	0.56583	0.513994	0.568478	0.601301	0.623091	0.618828	0.608443
Val	10	ROC	0	0.914966	0.903818	0.908833	0.898359	0.884535	0.906828	0.909305	0.914548	0.91596
Val	10	ROC	1	0.881489	0.897653	0.903059	0.885342	0.885627	0.898819	0.89719	0.904021	0.903717
Val	10	ROC	2	0.915317	0.918143	0.937342	0.912242	0.887145	0.916892	0.91768	0.927125	0.927776
Val	10	ROC	3	0.893282	0.890873	0.916866	0.903048	0.866479	0.903236	0.899155	0.90688	0.908902
Val	10	ROC	4	0.887693	0.883885	0.900205	0.895105	0.864978	0.892776	0.887426	0.897614	0.895193
Val	10	ROC	5	0.935625	0.943212	0.937998	0.936053	0.927775	0.939831	0.94139	0.946179	0.946343
Val	10	ROC	6	0.89141	0.892142	0.919855	0.899161	0.861828	0.898191	0.903222	0.906474	0.903367
Val	10	ROC	7	0.902461	0.895827	0.911809	0.909165	0.892371	0.90656	0.906307	0.913939	0.913257
Val	10	ROC	8	0.879881	0.877375	0.892112	0.898423	0.862402	0.895706	0.887781	0.892237	0.886909
Val	10	ROC	9	0.886062	0.900509	0.906347	0.892319	0.885415	0.896626	0.900374	0.9019	0.902168
Val	10	ROC	10	0.901845	0.901918	0.912443	0.905034	0.881928	0.902629	0.903417	0.910045	0.912598
Val	10	ROC	11	0.892962	0.904442	0.90401	0.914382	0.890566	0.912806	0.906039	0.91168	0.907312
Val	10	ROC	12	0.904321	0.900094	0.915811	0.895249	0.886678	0.9097	0.911291	0.915478	0.906598
Val	10	ROC	13	0.877489	0.873677	0.892113	0.881044	0.860942	0.880587	0.87806	0.889559	0.888214
Val	10	ROC	14	0.88597	0.896324	0.903518	0.894892	0.873003	0.900652	0.892838	0.904881	0.902966
Val	10	ROC	15	0.89203	0.892453	0.92026	0.907524	0.882501	0.908541	0.905199	0.908441	0.903828
Val	10	ROC	16	0.876813	0.886587	0.911207	0.899131	0.863546	0.890637	0.890487	0.898367	0.900274
Val	10	ROC	17	0.918314	0.927762	0.936671	0.924566	0.89679	0.928627	0.925677	0.932606	0.932552
[truncated: 2,202 more rows]

## Sheet: Suppl. Table 9
INTERNAL USE ONLY: ANL029c.combn1d.age.sex.v1.rmfcv300.ensemb.perf.byconsen.full.csv
Data	Fold	ValSet	ACC	BA	PRC	F1	KAP
Val	2	0	0.725673	0.699719	0.727012	0.724005	0.60593
Val	2	1	0.731884	0.681936	0.727884	0.727061	0.609323
Val	2	2	0.720497	0.685008	0.719128	0.715662	0.595516
Val	2	3	0.721532	0.688191	0.718778	0.71925	0.598169
Val	2	4	0.738095	0.705191	0.73813	0.733699	0.619426
Val	2	5	0.713251	0.669949	0.708921	0.708997	0.58461
Val	2	6	0.724638	0.678328	0.72324	0.719292	0.59686
Val	2	7	0.73706	0.700528	0.735865	0.736113	0.623377
Val	2	8	0.722567	0.68253	0.719701	0.720372	0.598357
Val	2	9	0.730849	0.682043	0.726266	0.725634	0.608677
Val	2	10	0.744306	0.707935	0.741644	0.741006	0.629108
Val	2	11	0.723602	0.68415	0.720824	0.720155	0.601279
Val	2	12	0.748447	0.694266	0.745478	0.742212	0.631647
Val	2	13	0.731884	0.707363	0.730409	0.730182	0.614748
Val	2	14	0.733954	0.699304	0.731369	0.730759	0.61591
Val	2	15	0.718427	0.671996	0.71331	0.713887	0.591441
Val	2	16	0.725673	0.67843	0.720454	0.719647	0.602297
Val	2	17	0.743271	0.708817	0.74086	0.740646	0.628935
Val	2	18	0.720497	0.674602	0.715496	0.715189	0.59284
Val	2	19	0.730849	0.695486	0.728359	0.72839	0.610046
Val	2	20	0.724638	0.685448	0.721219	0.721557	0.60141
Val	2	21	0.731884	0.698966	0.728911	0.729478	0.613483
Val	2	22	0.725673	0.693805	0.724369	0.724013	0.605976
Val	2	23	0.741201	0.699237	0.738438	0.738193	0.624569
Val	2	24	0.727743	0.68392	0.724724	0.723167	0.603557
Val	2	25	0.722567	0.683178	0.719503	0.718192	0.598776
Val	2	26	0.726708	0.687685	0.724333	0.723248	0.604643
Val	2	27	0.722567	0.677307	0.717891	0.718705	0.597173
Val	2	28	0.743271	0.700275	0.741472	0.738166	0.626152
Val	2	29	0.723602	0.684622	0.721333	0.720782	0.600087
Val	2	30	0.732919	0.688792	0.728986	0.729239	0.612554
Val	2	31	0.714286	0.676294	0.710863	0.709713	0.585624
Val	2	32	0.725673	0.68856	0.724674	0.721698	0.602707
Val	2	33	0.738095	0.698335	0.73645	0.735315	0.621191
Val	2	34	0.732919	0.697048	0.7299	0.728899	0.613127
Val	2	35	0.710145	0.672734	0.706678	0.707212	0.581055
Val	2	36	0.738095	0.702812	0.735435	0.735204	0.621063
Val	2	37	0.721532	0.666509	0.716386	0.716732	0.593812
Val	2	38	0.712215	0.676676	0.710594	0.708346	0.586222
Val	2	39	0.76087	0.715952	0.758702	0.757495	0.651136
Val	2	40	0.728778	0.679944	0.724253	0.723533	0.605007
Val	2	41	0.717391	0.677872	0.714155	0.713732	0.59095
Val	2	42	0.727743	0.678688	0.724615	0.722236	0.602219
Val	2	43	0.725673	0.697021	0.72472	0.724835	0.606781
Val	2	44	0.736025	0.684093	0.733608	0.730385	0.614645
Val	2	45	0.712215	0.672362	0.709525	0.709521	0.584203
Val	2	46	0.706004	0.663179	0.701963	0.701719	0.573808
Val	2	47	0.750518	0.709706	0.747257	0.747063	0.638058
Val	2	48	0.727743	0.678338	0.724219	0.722699	0.603598
Val	2	49	0.73499	0.692188	0.732407	0.731025	0.615215
Val	2	50	0.733954	0.690988	0.731249	0.729301	0.612217
Val	2	51	0.732919	0.692499	0.729741	0.72969	0.613078
Val	2	52	0.731884	0.682516	0.728121	0.728245	0.611563
Val	2	53	0.740166	0.698767	0.739474	0.735494	0.623013
Val	2	54	0.712215	0.659786	0.707519	0.706274	0.580268
Val	2	55	0.743271	0.710545	0.740814	0.739769	0.628022
Val	2	56	0.746377	0.722485	0.745044	0.745433	0.635739
Val	2	57	0.731884	0.684172	0.730087	0.726101	0.609747
Val	2	58	0.730849	0.694867	0.729537	0.727257	0.609373
Val	2	59	0.754658	0.715818	0.75126	0.751803	0.645574
Val	3	0	0.751553	0.728314	0.751673	0.750174	0.643109
Val	3	1	0.75	0.707889	0.746657	0.746216	0.636519
Val	3	2	0.723602	0.679275	0.719737	0.718989	0.597773
Val	3	3	0.736025	0.696172	0.733486	0.732038	0.616296
Val	3	4	0.728261	0.686062	0.726937	0.724646	0.607344
Val	3	5	0.746894	0.713841	0.7445	0.743988	0.63413
Val	3	6	0.756211	0.72431	0.755207	0.753016	0.647496
Val	3	7	0.754658	0.71529	0.75199	0.75188	0.644443
Val	3	8	0.72205	0.691823	0.719555	0.720014	0.601022
Val	3	9	0.753106	0.71925	0.752058	0.749998	0.642287
Val	3	10	0.736025	0.702814	0.733078	0.733082	0.619131
Val	3	11	0.726708	0.682049	0.723761	0.723636	0.605219
Val	3	12	0.746894	0.713803	0.744525	0.745062	0.634147
Val	3	13	0.73913	0.694727	0.735061	0.736096	0.623829
Val	3	14	0.725155	0.678575	0.724127	0.719327	0.59898
Val	3	15	0.75	0.707678	0.748412	0.745839	0.637017
Val	3	16	0.743789	0.714744	0.742112	0.742339	0.631276
Val	3	17	0.726708	0.691841	0.724478	0.724014	0.605081
Val	3	18	0.75	0.703033	0.748165	0.745089	0.635629
Val	3	19	0.773292	0.735629	0.770593	0.770666	0.671852
Val	3	20	0.718944	0.683339	0.718877	0.71814	0.596027
Val	3	21	0.754658	0.711915	0.751116	0.751078	0.644855
Val	3	22	0.72205	0.693336	0.722381	0.718687	0.599053
Val	3	23	0.736025	0.701623	0.733215	0.732606	0.618338
Val	3	24	0.737578	0.692957	0.734279	0.732275	0.618724
Val	3	25	0.73913	0.715119	0.737791	0.737953	0.625273
Val	3	26	0.757764	0.725597	0.755747	0.755323	0.64957
Val	3	27	0.748447	0.697767	0.74381	0.742452	0.633695
Val	3	28	0.737578	0.706214	0.735454	0.73537	0.620736
Val	3	29	0.743789	0.711847	0.742503	0.74222	0.630908
Val	3	30	0.715839	0.661532	0.709863	0.71077	0.586351
Val	3	31	0.751553	0.715184	0.751277	0.747822	0.640848
Val	3	32	0.743789	0.716721	0.742933	0.742705	0.633204
Val	3	33	0.732919	0.688003	0.730088	0.728477	0.612347
Val	3	34	0.743789	0.717253	0.742695	0.743102	0.632559
Val	3	35	0.756211	0.716311	0.752388	0.752578	0.647171
Val	3	36	0.732919	0.682568	0.72756	0.727132	0.61012
Val	3	37	0.762422	0.737632	0.762821	0.761674	0.659369
Val	3	38	0.717391	0.665344	0.71138	0.71112	0.588546
Val	3	39	0.743789	0.690155	0.739119	0.738581	0.626618
Val	3	40	0.726708	0.693644	0.725464	0.723187	0.605558
Val	3	41	0.720497	0.67799	0.717186	0.718095	0.596252
Val	3	42	0.729814	0.689603	0.72733	0.724474	0.606163
Val	3	43	0.751553	0.714904	0.750283	0.749431	0.641862
Val	3	44	0.720497	0.687042	0.719663	0.718274	0.597387
Val	3	45	0.731366	0.691383	0.728289	0.729223	0.61304
Val	3	46	0.743789	0.6932	0.741773	0.73705	0.625157
Val	3	47	0.714286	0.689019	0.711917	0.71202	0.589569
Val	3	48	0.729814	0.685391	0.728677	0.726162	0.607707
Val	3	49	0.751553	0.716565	0.748084	0.746892	0.638968
Val	3	50	0.740683	0.702487	0.741474	0.73902	0.625786
Val	3	51	0.728261	0.691639	0.728568	0.724163	0.605099
Val	3	52	0.725155	0.678211	0.722369	0.723171	0.602677
Val	3	53	0.740683	0.707669	0.739268	0.738237	0.625916
Val	3	54	0.745342	0.703212	0.742053	0.74222	0.631861
Val	3	55	0.718944	0.682114	0.716427	0.716572	0.592661
Val	3	56	0.745342	0.707021	0.741372	0.741668	0.630439
Val	3	57	0.736025	0.694753	0.731753	0.731646	0.619412
Val	3	58	0.731366	0.698895	0.729373	0.726586	0.609242
Val	3	59	0.742236	0.705935	0.740143	0.739957	0.625782
Val	4	0	0.753623	0.716835	0.751294	0.750507	0.644526
Val	4	1	0.730849	0.704916	0.730963	0.728902	0.613519
Val	4	2	0.761905	0.721568	0.762113	0.759826	0.656752
Val	4	3	0.728778	0.675394	0.724817	0.72297	0.602903
Val	4	4	0.73499	0.684222	0.731977	0.729389	0.611844
Val	4	5	0.714286	0.688346	0.714414	0.711083	0.589179
Val	4	6	0.741201	0.713561	0.740518	0.740277	0.629765
Val	4	7	0.749482	0.719165	0.747984	0.747523	0.638574
Val	4	8	0.747412	0.720047	0.74871	0.744693	0.636423
Val	4	9	0.747412	0.717403	0.745871	0.745394	0.633991
Val	4	10	0.745342	0.693721	0.743844	0.739927	0.628122
Val	4	11	0.716356	0.681892	0.713026	0.714	0.592841
Val	4	12	0.741201	0.703095	0.739392	0.737463	0.623947
Val	4	13	0.745342	0.714302	0.743872	0.741935	0.62992
Val	4	14	0.73706	0.703633	0.739532	0.73777	0.625495
Val	4	15	0.766046	0.723809	0.763376	0.763632	0.661141
Val	4	16	0.741201	0.709932	0.74017	0.740174	0.626596
Val	4	17	0.720497	0.689433	0.718882	0.719131	0.597919
Val	4	18	0.747412	0.711476	0.744494	0.743141	0.634127
Val	4	19	0.732919	0.6931	0.730519	0.728872	0.613355
Val	4	20	0.755694	0.714479	0.753532	0.751034	0.645817
Val	4	21	0.759834	0.732293	0.758593	0.758736	0.652865
Val	4	22	0.749482	0.718479	0.748354	0.747611	0.640233
Val	4	23	0.722567	0.685602	0.72417	0.719831	0.598865
Val	4	24	0.728778	0.676054	0.723965	0.723571	0.605232
Val	4	25	0.768116	0.723001	0.765712	0.764174	0.661803
Val	4	26	0.747412	0.728012	0.745721	0.743626	0.637922
Val	4	27	0.712215	0.681378	0.710671	0.711133	0.585589
Val	4	28	0.766046	0.72969	0.76335	0.763385	0.662776
Val	4	29	0.724638	0.694962	0.723087	0.72255	0.604057
Val	4	30	0.73499	0.697172	0.733655	0.731099	0.615706
Val	4	31	0.749482	0.72046	0.747851	0.747546	0.638625
Val	4	32	0.743271	0.702795	0.74132	0.738379	0.62659
Val	4	33	0.761905	0.713875	0.757978	0.757229	0.656294
Val	4	34	0.753623	0.726041	0.751515	0.75109	0.643053
Val	4	35	0.73913	0.700917	0.73627	0.73662	0.623128
Val	4	36	0.751553	0.688158	0.747903	0.742751	0.635242
Val	4	37	0.73499	0.704503	0.733137	0.732559	0.619055
Val	4	38	0.73499	0.707353	0.73325	0.732647	0.617092
Val	4	39	0.726708	0.69846	0.725785	0.725721	0.607465
Val	4	40	0.730849	0.677659	0.724993	0.725605	0.608865
Val	4	41	0.751553	0.720032	0.749997	0.750561	0.642072
Val	4	42	0.761905	0.717728	0.757936	0.756949	0.655484
Val	4	43	0.751553	0.730488	0.750201	0.750163	0.64368
Val	4	44	0.73706	0.685272	0.734888	0.732294	0.615641
Val	4	45	0.720497	0.699409	0.722474	0.719986	0.601986
Val	4	46	0.768116	0.727145	0.768662	0.763706	0.664027
Val	4	47	0.749482	0.718941	0.747439	0.747066	0.637423
Val	4	48	0.751553	0.699488	0.746258	0.746873	0.639166
Val	4	49	0.741201	0.710021	0.741356	0.737189	0.62301
Val	4	50	0.749482	0.716181	0.753332	0.750555	0.64387
Val	4	51	0.699793	0.655918	0.694253	0.69512	0.563558
Val	4	52	0.743271	0.697242	0.739832	0.740338	0.627468
Val	4	53	0.743271	0.703016	0.742489	0.739497	0.629839
Val	4	54	0.759834	0.721922	0.757966	0.756243	0.650489
Val	4	55	0.726708	0.687868	0.724924	0.725382	0.606284
Val	4	56	0.741201	0.697158	0.738618	0.736264	0.622894
Val	4	57	0.784679	0.748157	0.781297	0.7807	0.6889
Val	4	58	0.743271	0.703093	0.741253	0.740901	0.628945
Val	4	59	0.714286	0.69558	0.715131	0.713905	0.59066
Val	5	0	0.754522	0.713241	0.752556	0.750465	0.644851
Val	5	1	0.744186	0.726811	0.744499	0.742996	0.634596
Val	5	2	0.761658	0.72103	0.758918	0.758711	0.65514
Val	5	3	0.725389	0.692992	0.724206	0.72446	0.605541
Val	5	4	0.717617	0.664395	0.713513	0.710392	0.585523
Val	5	5	0.749354	0.704799	0.745663	0.743007	0.633923
Val	5	6	0.72093	0.700792	0.719607	0.719828	0.600608
Val	5	7	0.738342	0.693839	0.736434	0.734554	0.620534
Val	5	8	0.740933	0.698027	0.737869	0.737637	0.625809
Val	5	9	0.759067	0.732668	0.758299	0.757461	0.652968
Val	5	10	0.75969	0.730841	0.764858	0.757066	0.653846
Val	5	11	0.739018	0.700894	0.736342	0.736643	0.621924
Val	5	12	0.761658	0.721302	0.759066	0.756998	0.653629
Val	5	13	0.756477	0.710214	0.751992	0.752319	0.646393
Val	5	14	0.704663	0.665952	0.701361	0.701556	0.575017
Val	5	15	0.751938	0.707604	0.74974	0.74796	0.639556
Val	5	16	0.75969	0.735621	0.759855	0.757429	0.651429
Val	5	17	0.720207	0.686659	0.716998	0.718009	0.596539
Val	5	18	0.722798	0.692304	0.727719	0.724374	0.606434
Val	5	19	0.76943	0.726957	0.7679	0.766098	0.665596
Val	5	20	0.754522	0.724241	0.754632	0.753672	0.645529
Val	5	21	0.757106	0.724477	0.755624	0.754704	0.650138
Val	5	22	0.727979	0.688462	0.725595	0.724351	0.607012
Val	5	23	0.748705	0.70147	0.744264	0.744145	0.636129
Val	5	24	0.764249	0.726593	0.762004	0.760966	0.657731
Val	5	25	0.75969	0.71691	0.758341	0.753997	0.65082
Val	5	26	0.739018	0.702234	0.735976	0.736581	0.621917
Val	5	27	0.772021	0.74232	0.772382	0.771805	0.672089
Val	5	28	0.733161	0.701928	0.73114	0.729702	0.615776
Val	5	29	0.722798	0.68789	0.724811	0.720926	0.598725
Val	5	30	0.728682	0.669101	0.722715	0.722361	0.603951
Val	5	31	0.764858	0.738279	0.764204	0.760906	0.660477
Val	5	32	0.772021	0.726289	0.768435	0.767871	0.669083
Val	5	33	0.764249	0.748118	0.764086	0.763917	0.662429
Val	5	34	0.707254	0.675108	0.707318	0.706329	0.579638
Val	5	35	0.775194	0.74002	0.774403	0.773434	0.676412
Val	5	36	0.713178	0.669098	0.709081	0.709233	0.584016
Val	5	37	0.740933	0.702604	0.739588	0.739412	0.627499
Val	5	38	0.727979	0.691721	0.726534	0.724254	0.606482
Val	5	39	0.735751	0.698795	0.732839	0.732659	0.616224
Val	5	40	0.739018	0.687927	0.735679	0.734246	0.620879
Val	5	41	0.754522	0.716825	0.755332	0.750261	0.646405
Val	5	42	0.735751	0.702335	0.733456	0.733553	0.620178
Val	5	43	0.753886	0.721384	0.752357	0.752552	0.645097
Val	5	44	0.772021	0.737251	0.769804	0.768699	0.669582
Val	5	45	0.75969	0.690786	0.754413	0.748869	0.646704
Val	5	46	0.736434	0.703634	0.733007	0.732567	0.620033
Val	5	47	0.73057	0.699651	0.728729	0.728493	0.610279
Val	5	48	0.740933	0.723609	0.742066	0.74059	0.630144
Val	5	49	0.73057	0.705701	0.729673	0.730031	0.613338
Val	5	50	0.73385	0.682726	0.728246	0.728503	0.613832
Val	5	51	0.74677	0.710875	0.745977	0.744877	0.633094
Val	5	52	0.761658	0.738408	0.760756	0.759807	0.656457
Val	5	53	0.777202	0.739283	0.776067	0.773718	0.678626
Val	5	54	0.73057	0.70541	0.728016	0.728179	0.613074
Val	5	55	0.73385	0.68789	0.730844	0.730596	0.612605
Val	5	56	0.713178	0.683787	0.715327	0.710122	0.5908
Val	5	57	0.772021	0.753962	0.771916	0.77034	0.672092
Val	5	58	0.772021	0.715839	0.766483	0.765995	0.668676
Val	5	59	0.751295	0.708482	0.747513	0.746148	0.637764
Val	10	0	0.747423	0.731305	0.750907	0.743702	0.637563
Val	10	1	0.747423	0.725034	0.743458	0.743322	0.637729
Val	10	2	0.772021	0.770289	0.776578	0.773166	0.677662
Val	10	3	0.740933	0.706625	0.736767	0.735063	0.623855
Val	10	4	0.704663	0.667099	0.702779	0.703162	0.576135
Val	10	5	0.80829	0.763641	0.809595	0.805024	0.721761
Val	10	6	0.720207	0.677913	0.721203	0.718526	0.597249
Val	10	7	0.746114	0.719143	0.748253	0.74611	0.637371
Val	10	8	0.699482	0.657786	0.697457	0.694213	0.561106
Val	10	9	0.73057	0.671708	0.727851	0.722771	0.604477
Val	10	10	0.742268	0.706493	0.740679	0.736733	0.623914
Val	10	11	0.731959	0.67805	0.724464	0.725631	0.610261
Val	10	12	0.756477	0.735589	0.760688	0.757324	0.651905
Val	10	13	0.689119	0.668502	0.68944	0.687472	0.554975
Val	10	14	0.725389	0.685962	0.722093	0.719069	0.601566
Val	10	15	0.761658	0.738721	0.764152	0.762118	0.658565
Val	10	16	0.720207	0.667755	0.715695	0.716295	0.596937
Val	10	17	0.772021	0.738691	0.770304	0.770693	0.672199
Val	10	18	0.792746	0.745786	0.791817	0.788635	0.696732
Val	10	19	0.740933	0.733571	0.74896	0.74248	0.632283
Val	10	20	0.71134	0.680735	0.711553	0.706841	0.58302
Val	10	21	0.798969	0.76447	0.801934	0.793285	0.709581
Val	10	22	0.756477	0.718909	0.760971	0.756136	0.647482
Val	10	23	0.761658	0.731508	0.759751	0.760116	0.655905
Val	10	24	0.761658	0.730652	0.760621	0.759261	0.654593
Val	10	25	0.782383	0.744088	0.782011	0.778261	0.682839
Val	10	26	0.761658	0.714949	0.759132	0.757956	0.652905
Val	10	27	0.756477	0.711045	0.74979	0.751269	0.647345
Val	10	28	0.709845	0.674284	0.705756	0.702544	0.578422
Val	10	29	0.73057	0.691527	0.734613	0.731315	0.616361
Val	10	30	0.726804	0.679646	0.725947	0.721501	0.601535
Val	10	31	0.752577	0.727523	0.754394	0.751037	0.642671
Val	10	32	0.766839	0.741762	0.771667	0.764118	0.661707
Val	10	33	0.746114	0.725265	0.744492	0.743139	0.632066
Val	10	34	0.715026	0.680409	0.713279	0.710755	0.587767
Val	10	35	0.740933	0.701786	0.740284	0.740093	0.62724
Val	10	36	0.735751	0.705945	0.7364	0.734214	0.6227
Val	10	37	0.715026	0.689873	0.718648	0.716318	0.594631
Val	10	38	0.787565	0.741069	0.783716	0.782967	0.691405
Val	10	39	0.751295	0.72243	0.752077	0.750896	0.641777
Val	10	40	0.747423	0.708694	0.746039	0.745866	0.634413
Val	10	41	0.742268	0.723346	0.743143	0.742249	0.629006
Val	10	42	0.772021	0.731391	0.769852	0.766984	0.672098
Val	10	43	0.746114	0.714138	0.744579	0.744274	0.633989
Val	10	44	0.699482	0.657655	0.696795	0.697232	0.566762
Val	10	45	0.746114	0.707043	0.743219	0.743122	0.633847
Val	10	46	0.766839	0.733813	0.761344	0.761091	0.664607
Val	10	47	0.720207	0.668605	0.724693	0.715619	0.59468
Val	10	48	0.787565	0.751678	0.786017	0.786407	0.693508
Val	10	49	0.751295	0.720284	0.74611	0.745611	0.63869
Val	10	50	0.742268	0.709072	0.740603	0.737864	0.62721
Val	10	51	0.778351	0.743326	0.784736	0.772326	0.680359
Val	10	52	0.756477	0.708129	0.752845	0.751761	0.646175
Val	10	53	0.720207	0.68819	0.717085	0.717968	0.595294
Val	10	54	0.792746	0.767718	0.799336	0.794253	0.702585
Val	10	55	0.787565	0.764241	0.788046	0.787684	0.695466
Val	10	56	0.735751	0.691637	0.737323	0.735238	0.62215
Val	10	57	0.735751	0.712339	0.736601	0.729413	0.617599
Val	10	58	0.709845	0.675995	0.709497	0.707074	0.582332
Val	10	59	0.735751	0.708322	0.736876	0.734954	0.617688
Train	2	0	0.944099	0.941953	0.944524	0.94397	0.919765
Train	2	1	0.940994	0.93873	0.941161	0.940846	0.91536
Train	2	2	0.94617	0.942538	0.946585	0.945913	0.922708
Train	2	3	0.94617	0.943844	0.946237	0.94616	0.922851
Train	2	4	0.945135	0.937889	0.945393	0.944818	0.921064
Train	2	5	0.942029	0.942513	0.942898	0.941968	0.916963
Train	2	6	0.953416	0.947451	0.953725	0.953325	0.933177
Train	2	7	0.935818	0.934853	0.937226	0.935607	0.907817
Train	2	8	0.938923	0.933739	0.939187	0.938784	0.912219
Train	2	9	0.94617	0.944434	0.946358	0.946022	0.922813
Train	2	10	0.949275	0.947496	0.949632	0.949228	0.927232
Train	2	11	0.940994	0.940791	0.941188	0.940874	0.915503
Train	2	12	0.937888	0.937095	0.938236	0.937811	0.910923
Train	2	13	0.944099	0.942886	0.944492	0.943962	0.919892
Train	2	14	0.943064	0.940007	0.943194	0.942974	0.918219
Train	2	15	0.94617	0.944822	0.946932	0.94617	0.922898
Train	2	16	0.94824	0.949374	0.948769	0.948175	0.925868
Train	2	17	0.938923	0.93373	0.938932	0.938745	0.912293
Train	2	18	0.945135	0.945549	0.945505	0.945067	0.921449
Train	2	19	0.935818	0.933001	0.936003	0.935548	0.908016
Train	2	20	0.944099	0.94893	0.944541	0.943963	0.920044
Train	2	21	0.94617	0.943023	0.946444	0.946065	0.922705
Train	2	22	0.94617	0.943455	0.946527	0.945989	0.922817
Train	2	23	0.933747	0.936909	0.934019	0.933578	0.905197
Train	2	24	0.951346	0.948532	0.95187	0.951363	0.930213
Train	2	25	0.936853	0.939087	0.937481	0.936705	0.909522
Train	2	26	0.944099	0.941157	0.944179	0.943982	0.919658
Train	2	27	0.939959	0.93857	0.940646	0.939947	0.914128
Train	2	28	0.940994	0.939657	0.941323	0.940948	0.915433
Train	2	29	0.94824	0.946196	0.948244	0.948218	0.925851
Train	2	30	0.937888	0.934721	0.938388	0.937716	0.910811
Train	2	31	0.945135	0.942999	0.945421	0.945045	0.921265
Train	2	32	0.942029	0.938947	0.942453	0.941882	0.91672
Train	2	33	0.940994	0.939967	0.941574	0.940973	0.915354
Train	2	34	0.94617	0.944985	0.946291	0.946008	0.922731
Train	2	35	0.942029	0.93793	0.942615	0.941954	0.916778
Train	2	36	0.942029	0.938932	0.9421	0.942025	0.917002
Train	2	37	0.94617	0.945627	0.946567	0.946074	0.92291
Train	2	38	0.955487	0.952024	0.95562	0.955352	0.936038
Train	2	39	0.937888	0.934593	0.938123	0.937728	0.911017
Train	2	40	0.939959	0.935537	0.94116	0.939759	0.913727
Train	2	41	0.951346	0.948204	0.951581	0.951265	0.930048
Train	2	42	0.939959	0.942757	0.94004	0.93987	0.914057
Train	2	43	0.937888	0.934573	0.938191	0.937768	0.91074
Train	2	44	0.934783	0.932683	0.934862	0.934665	0.906392
Train	2	45	0.94824	0.946806	0.94848	0.948037	0.925848
Train	2	46	0.938923	0.939579	0.939572	0.938678	0.912369
Train	2	47	0.943064	0.942057	0.943458	0.943009	0.918287
Train	2	48	0.940994	0.944911	0.941834	0.940798	0.915546
Train	2	49	0.940994	0.937382	0.94126	0.940935	0.915271
Train	2	50	0.952381	0.952201	0.952601	0.952394	0.931929
Train	2	51	0.931677	0.928242	0.932931	0.931354	0.901753
Train	2	52	0.944099	0.943787	0.944285	0.944061	0.919735
Train	2	53	0.944099	0.941801	0.94508	0.944154	0.919899
Train	2	54	0.938923	0.93674	0.939263	0.938671	0.912297
Train	2	55	0.943064	0.941622	0.943178	0.943047	0.918377
Train	2	56	0.937888	0.935334	0.938172	0.937689	0.91085
Train	2	57	0.94824	0.950624	0.948313	0.948232	0.925954
Train	2	58	0.945135	0.94031	0.945655	0.945028	0.921163
Train	2	59	0.939959	0.939419	0.939996	0.939895	0.913956
Train	3	0	0.92236	0.92026	0.922489	0.922067	0.888593
Train	3	1	0.936335	0.9351	0.936481	0.936309	0.908796
Train	3	2	0.929348	0.925774	0.929891	0.929123	0.898573
Train	3	3	0.935559	0.93248	0.935851	0.935438	0.907547
Train	3	4	0.927019	0.924368	0.927455	0.926685	0.895161
Train	3	5	0.926242	0.921888	0.926461	0.926124	0.894231
Train	3	6	0.928571	0.925356	0.92891	0.928334	0.897477
Train	3	7	0.934783	0.932249	0.935129	0.934622	0.906474
Train	3	8	0.927019	0.928223	0.927414	0.926951	0.89561
Train	3	9	0.927019	0.925206	0.927469	0.926983	0.895559
Train	3	10	0.940217	0.939178	0.940782	0.940074	0.914244
Train	3	11	0.925466	0.923683	0.92616	0.92532	0.893066
Train	3	12	0.929348	0.925208	0.930111	0.92918	0.898495
Train	3	13	0.928571	0.929118	0.928994	0.9284	0.897578
Train	3	14	0.935559	0.930021	0.935899	0.935385	0.90753
Train	3	15	0.932453	0.927875	0.933331	0.932286	0.903002
Train	3	16	0.928571	0.92638	0.928999	0.9285	0.897657
Train	3	17	0.93323	0.93059	0.933324	0.933069	0.90423
Train	3	18	0.930124	0.923786	0.930582	0.930021	0.899586
Train	3	19	0.930901	0.92906	0.931481	0.930788	0.900951
Train	3	20	0.927019	0.924556	0.927366	0.926737	0.895351
Train	3	21	0.930901	0.927331	0.931041	0.930791	0.90083
Train	3	22	0.930901	0.929121	0.931242	0.930802	0.901109
Train	3	23	0.937112	0.93393	0.93772	0.936921	0.909763
Train	3	24	0.931677	0.933315	0.93261	0.931589	0.902201
Train	3	25	0.931677	0.931061	0.931994	0.931632	0.901927
Train	3	26	0.930901	0.928231	0.931411	0.930726	0.900945
Train	3	27	0.927795	0.92761	0.928498	0.927758	0.896621
Train	3	28	0.938665	0.937277	0.938917	0.938403	0.912104
Train	3	29	0.932453	0.927696	0.932974	0.932271	0.90289
Train	3	30	0.934783	0.936275	0.935374	0.934644	0.906528
Train	3	31	0.930124	0.923322	0.930257	0.929941	0.899749
Train	3	32	0.934006	0.931941	0.934212	0.933868	0.90527
Train	3	33	0.935559	0.932611	0.935843	0.935348	0.90765
Train	3	34	0.93323	0.931951	0.933738	0.933114	0.904269
Train	3	35	0.920807	0.920243	0.921176	0.920638	0.886481
Train	3	36	0.935559	0.933819	0.936101	0.935524	0.907664
Train	3	37	0.925466	0.921885	0.92616	0.925344	0.893007
Train	3	38	0.934783	0.933049	0.934859	0.934614	0.906415
Train	3	39	0.927019	0.924473	0.92774	0.926901	0.895243
Train	3	40	0.934006	0.93247	0.934315	0.933887	0.905355
Train	3	41	0.935559	0.934135	0.935755	0.935537	0.907754
Train	3	42	0.930124	0.927982	0.930544	0.93005	0.899944
Train	3	43	0.928571	0.928958	0.929025	0.928496	0.897821
Train	3	44	0.935559	0.929819	0.93582	0.935385	0.907397
Train	3	45	0.920807	0.920209	0.921486	0.92053	0.886366
Train	3	46	0.931677	0.927187	0.93216	0.931575	0.902026
Train	3	47	0.936335	0.934903	0.936511	0.936253	0.9087
Train	3	48	0.932453	0.930112	0.932603	0.932303	0.903123
Train	3	49	0.931677	0.928865	0.932254	0.931558	0.901955
Train	3	50	0.932453	0.930132	0.93278	0.932311	0.903052
Train	3	51	0.934006	0.928152	0.934477	0.933755	0.904929
Train	3	52	0.925466	0.924635	0.925999	0.925495	0.893325
Train	3	53	0.937112	0.932233	0.937558	0.936921	0.909733
Train	3	54	0.923913	0.921565	0.923959	0.923786	0.890771
Train	3	55	0.93323	0.927399	0.933774	0.932989	0.904168
Train	3	56	0.930124	0.9303	0.930637	0.930063	0.899926
Train	3	57	0.934783	0.934606	0.934813	0.93465	0.906505
Train	3	58	0.934783	0.931742	0.935183	0.934718	0.906458
Train	3	59	0.927795	0.923361	0.928293	0.927596	0.896395
Train	4	0	0.919945	0.915906	0.920218	0.919693	0.885057
Train	4	1	0.927536	0.926557	0.928157	0.927409	0.89619
Train	4	2	0.926156	0.924121	0.926364	0.925978	0.894096
Train	4	3	0.926156	0.9238	0.926218	0.926015	0.894111
Train	4	4	0.928226	0.926326	0.928528	0.928189	0.897196
Train	4	5	0.926156	0.921369	0.926814	0.925855	0.893999
Train	4	6	0.930987	0.931957	0.931216	0.930884	0.901179
Train	4	7	0.922015	0.920562	0.922207	0.921912	0.888294
Train	4	8	0.930297	0.924455	0.930604	0.930125	0.899935
Train	4	9	0.926156	0.921687	0.926377	0.925865	0.894019
Train	4	10	0.926156	0.927147	0.926856	0.925961	0.894259
Train	4	11	0.922705	0.918521	0.922784	0.92261	0.889135
Train	4	12	0.928226	0.92517	0.929023	0.928234	0.897288
Train	4	13	0.933057	0.928949	0.933392	0.93287	0.903914
Train	4	14	0.930297	0.924001	0.930909	0.930012	0.89969
Train	4	15	0.917184	0.916405	0.917904	0.917061	0.881371
Train	4	16	0.928916	0.927817	0.929446	0.928832	0.898195
Train	4	17	0.922705	0.919043	0.9232	0.922522	0.889062
Train	4	18	0.931677	0.930557	0.932092	0.931558	0.902082
Train	4	19	0.928916	0.924161	0.92912	0.928646	0.897884
Train	4	20	0.926156	0.920004	0.926848	0.925891	0.893844
Train	4	21	0.923395	0.920902	0.923747	0.923274	0.890213
Train	4	22	0.922015	0.920165	0.922135	0.921889	0.888255
Train	4	23	0.933057	0.932063	0.933094	0.93298	0.904134
Train	4	24	0.928226	0.924337	0.928457	0.928124	0.896983
Train	4	25	0.926156	0.92381	0.926993	0.926057	0.894197
Train	4	26	0.922705	0.91974	0.923457	0.922598	0.889257
Train	4	27	0.927536	0.926193	0.927972	0.92726	0.896178
Train	4	28	0.926846	0.920819	0.927148	0.926673	0.894862
Train	4	29	0.925466	0.924202	0.92563	0.925306	0.893275
Train	4	30	0.930297	0.930076	0.930565	0.930264	0.900205
Train	4	31	0.930297	0.928769	0.930831	0.930209	0.900162
Train	4	32	0.929607	0.929356	0.929929	0.929507	0.899134
Train	4	33	0.922015	0.920736	0.922308	0.921851	0.88817
Train	4	34	0.924776	0.922871	0.925153	0.924605	0.892164
Train	4	35	0.926156	0.920225	0.926291	0.925911	0.893976
Train	4	36	0.922705	0.919678	0.923191	0.922658	0.889256
Train	4	37	0.928916	0.928266	0.929589	0.928708	0.898188
Train	4	38	0.926156	0.923583	0.926524	0.926013	0.894272
Train	4	39	0.927536	0.923641	0.928012	0.92742	0.895895
Train	4	40	0.928226	0.928465	0.928968	0.928126	0.897161
Train	4	41	0.924776	0.923141	0.924827	0.924706	0.892269
Train	4	42	0.924776	0.922332	0.925236	0.924623	0.892091
Train	4	43	0.928226	0.92697	0.928479	0.928107	0.897121
Train	4	44	0.929607	0.926793	0.930083	0.929406	0.899069
Train	4	45	0.927536	0.927596	0.927806	0.927451	0.89625
Train	4	46	0.924086	0.921823	0.924337	0.924005	0.891275
Train	4	47	0.922705	0.923341	0.923133	0.922507	0.889082
Train	4	48	0.922705	0.921235	0.923539	0.922576	0.889262
Train	4	49	0.933057	0.926362	0.933493	0.932943	0.90389
Train	4	50	0.917874	0.918659	0.918506	0.917797	0.882582
Train	4	51	0.930987	0.927549	0.931143	0.930726	0.900936
Train	4	52	0.924776	0.922973	0.925074	0.92465	0.892163
Train	4	53	0.927536	0.921434	0.927757	0.927354	0.89584
Train	4	54	0.923395	0.920224	0.923797	0.923308	0.890243
Train	4	55	0.931677	0.928763	0.932091	0.931625	0.902143
Train	4	56	0.926846	0.924365	0.927396	0.926657	0.895039
Train	4	57	0.919945	0.916157	0.920345	0.919677	0.885213
Train	4	58	0.930297	0.930357	0.930715	0.930236	0.900231
Train	4	59	0.934438	0.929161	0.934615	0.934277	0.90582
Train	5	0	0.921683	0.916663	0.921835	0.921385	0.887609
Train	5	1	0.919741	0.917814	0.920081	0.919639	0.885109
Train	5	2	0.924968	0.922437	0.925069	0.924874	0.892367
Train	5	3	0.92238	0.91992	0.922996	0.922161	0.888674
Train	5	4	0.924968	0.922164	0.925205	0.924852	0.892461
Train	5	5	0.926861	0.924308	0.926967	0.926776	0.895198
Train	5	6	0.926214	0.920724	0.926675	0.926033	0.894131
Train	5	7	0.923027	0.920447	0.92331	0.922872	0.889584
Train	5	8	0.930142	0.930326	0.930539	0.930033	0.899912
Train	5	9	0.924321	0.922528	0.924441	0.924223	0.891509
Train	5	10	0.925566	0.919688	0.925991	0.92541	0.893266
Train	5	11	0.924919	0.923359	0.925751	0.924802	0.892378
Train	5	12	0.928202	0.925226	0.928305	0.92806	0.896973
Train	5	13	0.923674	0.925118	0.924336	0.923538	0.890771
Train	5	14	0.913972	0.910363	0.914106	0.913886	0.876763
Train	5	15	0.926214	0.922017	0.926819	0.926097	0.894321
Train	5	16	0.927508	0.927883	0.928033	0.927452	0.896218
Train	5	17	0.934023	0.930955	0.934358	0.93399	0.905331
Train	5	18	0.925614	0.923487	0.926125	0.925373	0.893268
Train	5	19	0.918499	0.918074	0.919201	0.918422	0.88322
Train	5	20	0.928803	0.927306	0.929685	0.928682	0.898049
Train	5	21	0.92233	0.918228	0.922645	0.922142	0.888527
Train	5	22	0.92238	0.917294	0.922416	0.922133	0.888532
Train	5	23	0.925614	0.924169	0.926048	0.925537	0.893462
Train	5	24	0.92238	0.917623	0.922581	0.922164	0.888575
Train	5	25	0.921036	0.914988	0.921443	0.920741	0.886586
Train	5	26	0.924919	0.923431	0.925464	0.924837	0.892526
Train	5	27	0.92044	0.915449	0.920945	0.920256	0.885719
Train	5	28	0.924321	0.925401	0.924612	0.924221	0.891714
Train	5	29	0.934023	0.932145	0.934062	0.933909	0.905467
Train	5	30	0.927508	0.924618	0.927636	0.927365	0.89605
Train	5	31	0.917799	0.914988	0.918169	0.917711	0.882193
Train	5	32	0.92238	0.922245	0.922766	0.922204	0.888846
Train	5	33	0.924968	0.921321	0.925154	0.924873	0.892407
Train	5	34	0.928202	0.926334	0.928571	0.927992	0.897159
Train	5	35	0.921683	0.914581	0.921983	0.921433	0.887406
Train	5	36	0.925566	0.923521	0.925905	0.925495	0.893467
Train	5	37	0.92044	0.921802	0.920945	0.920364	0.886214
Train	5	38	0.927555	0.926972	0.927904	0.927443	0.896175
Train	5	39	0.924968	0.922227	0.925667	0.924808	0.892517
Train	5	40	0.919741	0.915928	0.920479	0.919584	0.88494
Train	5	41	0.92233	0.921107	0.922718	0.922199	0.888625
Train	5	42	0.926261	0.92401	0.926496	0.926094	0.894257
Train	5	43	0.924321	0.918802	0.92446	0.924095	0.891455
Train	5	44	0.917853	0.912983	0.918375	0.917559	0.882201
Train	5	45	0.924272	0.921125	0.924701	0.924222	0.891409
Train	5	46	0.925566	0.924419	0.926276	0.925346	0.893311
[truncated: 73 more rows]

[truncated: 11 more sheets: Suppl. Table 10, Suppl. Table 11, Suppl. Table 12, Suppl. Table 13, Suppl. Table 14, Suppl. Table 15, Suppl. Table 16, Suppl. Table 17, Suppl. Table 18, Suppl. Table 19, Suppl. Table 20]
